# Supplementary material for: Single-cell analysis of diverse immune phenotypes in malignant pleural effusion
Source: Nat Commun. 2021 Nov 18;12:6690. doi: 10.1038/s41467-021-27026-9 (PMC8602344; doi:10.1038/s41467-021-27026-9)
Supplement: Supplementary file 3 — Supplementary Data 1 [file 41467_2021_27026_MOESM3_ESM.xlsx]

## Sheet: Sheet1
Supplementary Data 1. Differentially expressed genes of immune cells between malignant pleural effusion and blood
( The significance was determined using two tailed Wilcoxon Rank Sum test and adjusted using the Bonferroni correction. )
T cells:					B cells:					NK cells:					Myeloids:
Gene	P value	Log2 fold-change of the gene's average expression	Benjamini corrected P value		Gene	P value	Log2 fold-change of the gene's average expression	Benjamini corrected P value		Gene	P value	Log2 fold-change of the gene's average expression	Benjamini corrected P value		Gene	P value	Log2 fold-change of the gene's average expression	Benjamini corrected P value
LDHA	0	0.818408	0		PTMA	4.28e-237	0.640196	6.82e-233		GZMK	0	1.58397	0		SPP1	0	3.23921	0
SOCS3	0	0.722826	0		H3F3B	4.98e-125	0.656316	7.94e-121		ITM2C	0	1.36341	0		CCL2	0	2.98401	0
CXCR4	0	0.657515	0		TSC22D3	5.06e-110	0.705304	8.06e-106		CAPG	0	0.949438	0		TIMP1	0	2.50192	0
TPI1	0	0.657216	0		CXCR4	2.81e-101	0.741607	4.48e-97		CXCR3	3.34e-285	0.914091	5.32e-281		FN1	0	2.16736	0
JUN	0	0.64517	0		LAPTM5	1.03e-100	0.533832	1.63e-96		XCL1	2.74e-259	1.46725	4.37e-255		FABP5	0	2.09212	0
MIF	0	0.588625	0		GAPDH	3.5e-92	0.889254	5.58e-88		COTL1	1.56e-255	1.1397	2.49e-251		CTSL	0	1.82291	0
GAPDH	0	0.585823	0		SARAF	7.37e-78	0.524641	1.18e-73		CD44	3.66e-234	1.03045	5.83e-230		FBP1	0	1.80341	0
PGK1	0	0.563436	0		ZFP36L2	1.67e-77	0.641351	2.66e-73		RPS15A	3.09e-220	0.393289	4.92e-216		MIF	0	1.68195	0
ARID5A	0	0.560227	0		EIF1	5.53e-72	0.344399	8.81e-68		PLP2	4.6e-195	0.845499	7.33e-191		CTSB	0	1.59304	0
LGALS3	0	0.524513	0		TPT1	3.24e-71	0.276003	5.16e-67		CXCR6	1.97e-182	0.531623	3.14e-178		C15orf48	0	1.55263	0
ITM2C	0	0.520474	0		HIF1A	1.6e-64	0.70718	2.54e-60		CXCR4	8.18e-178	0.940021	1.3e-173		LDHA	0	1.53669	0
SARAF	0	0.520226	0		MIF	6.63e-57	0.635229	1.06e-52		KRT81	2.05e-175	0.426494	3.27e-171		ALOX5AP	0	1.31625	0
LEPROTL1	0	0.508588	0		UBC	3.51e-55	0.379814	5.59e-51		LINC00996	7.42e-174	0.447843	1.18e-169		ATF5	0	1.29934	0
CCR7	0	0.499821	0		C7orf50	5.22e-55	0.686306	8.32e-51		DUSP4	2.86e-169	0.31251	4.56e-165		APOC1	0	1.28327	0
NFKBIA	0	0.471667	0		HERPUD1	1.22e-54	0.689358	1.94e-50		TMEM14C	6.82e-168	0.472832	1.09e-163		MARCO	0	1.19227	0
CD69	0	0.471447	0		BTG1	1.26e-54	0.385763	2.01e-50		RPL28	1.04e-167	0.372362	1.66e-163		TUBA1B	0	1.12083	0
OCIAD2	0	0.415048	0		EZR	2.49e-53	0.55718	3.98e-49		H3F3B	6.32e-165	0.546524	1.01e-160		VSIG4	0	1.08433	0
ARID5B	0	0.40451	0		LDHA	9.85e-49	0.780849	1.57e-44		XCL2	3.67e-164	1.20516	5.86e-160		FCGR2B	0	1.06453	0
PLP2	0	0.388394	0		SLC2A3	4.09e-48	0.601082	6.53e-44		RPS24	7.13e-158	0.374639	1.14e-153		CLEC10A	0	1.06251	0
CD44	0	0.387357	0		TPI1	6.8e-48	0.922209	1.08e-43		NCF1	1.81e-155	0.523362	2.89e-151		CALR	0	1.04006	0
SLC2A3	0	0.381403	0		SNX9	1.15e-40	0.669567	1.83e-36		IGFBP4	3e-145	0.487185	4.78e-141		TPI1	0	1.02169	0
BNIP3L	0	0.37187	0		IFITM1	4.91e-37	0.628641	7.82e-33		JUN	1.19e-137	0.809607	1.9e-133		IFI6	0	1.01715	0
FTH1	0	0.360393	0		IL10RA	9.06e-37	0.513806	1.44e-32		GAPDH	4.4e-135	0.680009	7.02e-131		HLA-DRB1	0	1.00896	0
SPOCK2	0	0.359598	0		FTH1	2.41e-34	0.311524	3.85e-30		FAM102A	3.3e-133	0.449307	5.25e-129		ENO1	0	0.971734	0
NCF1	0	0.357355	0		CD83	3.82e-33	0.532437	6.09e-29		IL7R	1.62e-131	1.00248	2.59e-127		SRGN	0	0.954251	0
H3F3B	0	0.356658	0		HLA-A	2.92e-32	0.316616	4.66e-28		RPL13A	1.02e-129	0.457726	1.62e-125		CD63	0	0.939123	0
PIK3IP1	0	0.34332	0		CIRBP	1.03e-30	0.298362	1.65e-26		CCR7	1.11e-129	0.476503	1.77e-125		HSPB1	0	0.908983	0
JAK3	0	0.338476	0		PKM	3.46e-30	0.56214	5.51e-26		RPL30	2.02e-127	0.291285	3.22e-123		IL4I1	0	0.901455	0
NARF	0	0.334044	0		BNIP3L	9.98e-30	0.459029	1.59e-25		PDCD4	2.88e-126	0.700636	4.59e-122		RGCC	0	0.817954	0
FXYD5	0	0.325851	0		RGS2	1.65e-28	0.44346	2.62e-24		RPLP1	2.7e-124	0.344048	4.3e-120		LAP3	0	0.803572	0
PTMA	0	0.317934	0		SEPTIN9	6.15e-28	0.370142	9.81e-24		RPL35A	4.37e-124	0.31382	6.96e-120		PGK1	0	0.802653	0
BTG1	0	0.290698	0		TRABD	1.12e-27	0.426986	1.78e-23		KLRC1	3.64e-121	0.783992	5.8e-117		TREM2	0	0.78538	0
JUNB	0	0.260209	0		ALDOA	6.89e-27	0.42313	1.1e-22		RPS25	8.22e-121	0.352087	1.31e-116		TPM4	0	0.772437	0
BCL3	0	0.25724	0		ISG20	1.46e-26	0.372904	2.32e-22		PPP1R14B	2.63e-120	0.308739	4.2e-116		GPI	0	0.766672	0
PDE3B	6.12e-308	0.354723	9.75e-304		THEMIS2	7.45e-26	0.366328	1.19e-21		KRT86	5.71e-119	0.508806	9.1e-115		NPC2	0	0.758613	0
ICOS	2.98e-302	0.315604	4.75e-298		VAMP2	1.92e-25	0.380451	3.07e-21		IFI44L	7.93e-119	0.418506	1.26e-114		PKM	0	0.746421	0
RGS1	2.98e-292	0.403746	4.75e-288		NR4A2	9.13e-25	0.456358	1.45e-20		PTMA	5.34e-114	0.328963	8.52e-110		TUBA1C	0	0.736392	0
PKM	3.18e-290	0.414872	5.07e-286		PMAIP1	1.42e-24	0.447959	2.26e-20		ADGRG3	3.26e-113	0.306416	5.2e-109		GPNMB	0	0.713608	0
ENO1	1.83e-289	0.541393	2.92e-285		ENO1	9.76e-24	0.560013	1.56e-19		RPL24	4e-112	0.357349	6.38e-108		ARHGAP18	0	0.705411	0
EML4	1.13e-283	0.333957	1.81e-279		SOCS3	1.47e-22	0.276668	2.34e-18		ITGA1	8.47e-111	0.366491	1.35e-106		TGM2	0	0.69784	0
SOCS1	7.62e-283	0.291376	1.21e-278		PELI1	2.81e-22	0.44419	4.48e-18		TCF7	1.03e-110	0.502371	1.64e-106		FAM162A	0	0.686032	0
PABPC1	1.15e-271	0.285705	1.84e-267		COL9A3	2.85e-22	0.470377	4.54e-18		RPL13	8.98e-109	0.326816	1.43e-104		SLC39A8	0	0.662842	0
CXCR6	3.04e-269	0.397301	4.85e-265		PDE3B	3.33e-22	0.333279	5.31e-18		RPL18	2.67e-104	0.297633	4.26e-100		ENG	0	0.652799	0
GCHFR	5.36e-263	0.291465	8.55e-259		IFI44L	4e-22	0.404791	6.38e-18		RPL36	1.2e-103	0.333978	1.92e-99		GPR183	0	0.650941	0
HIF1A	3.04e-261	0.352621	4.84e-257		PDE4B	2.61e-21	0.409331	4.17e-17		RPS28	7.22e-103	0.264412	1.15e-98		BNIP3	0	0.647383	0
CDKN1B	1.76e-257	0.323485	2.81e-253		HMGB2	4.52e-21	0.369508	7.21e-17		CD69	5.06e-102	0.747338	8.07e-98		POMP	0	0.606173	0
NFKBIZ	9.63e-256	0.338172	1.54e-251		TNFRSF13C	4.81e-21	0.367577	7.68e-17		CD82	1.06e-99	0.389394	1.69e-95		CLEC5A	0	0.557227	0
MX1	3.25e-255	0.376835	5.17e-251		SPOCK2	1.01e-20	0.369741	1.62e-16		TPT1	6.15e-98	0.411475	9.8e-94		DHRS3	0	0.482268	0
CXCR3	1.14e-246	0.389108	1.82e-242		RCSD1	1.23e-20	0.375309	1.96e-16		ADAM28	1.78e-97	0.277004	2.84e-93		GALM	0	0.423644	0
CMTM7	3.74e-246	0.314511	5.96e-242		PGK1	1.42e-20	0.473737	2.26e-16		RPS23	1.99e-96	0.291374	3.18e-92		FAM20A	0	0.410004	0
DNAJB1	4.52e-245	0.386194	7.2e-241		NFKBIA	5.24e-20	0.273437	8.35e-16		SLC16A3	2.79e-93	0.542725	4.44e-89		TMEM51	0	0.39855	0
ALDOA	1.32e-243	0.28366	2.1e-239		KLF6	9.4e-20	0.417692	1.5e-15		TC2N	8.42e-93	0.623076	1.34e-88		NECTIN2	0	0.385721	0
COTL1	7.31e-241	0.283774	1.17e-236		AREG	1.96e-19	0.299154	3.12e-15		MCUB	1.26e-92	0.500909	2.01e-88		TMSB10	0	0.373521	0
DUSP4	4.88e-237	0.286634	7.78e-233		TENT5C	2.88e-19	0.36108	4.59e-15		OXNAD1	4.08e-92	0.405557	6.51e-88		PTMA	0	0.365088	0
PDCD4	1.87e-236	0.298277	2.98e-232		ARRDC2	5.54e-19	0.343404	8.82e-15		LTB	1.25e-88	0.699041	1.99e-84		KIFC3	0	0.355633	0
SELL	4.71e-236	0.426318	7.52e-232		CYTIP	6.84e-19	0.360414	1.09e-14		GPR183	1.41e-87	0.322775	2.24e-83		FPR3	0	0.354164	0
CYBC1	5.97e-234	0.278684	9.52e-230		ARID5B	8.55e-19	0.414372	1.36e-14		HLA-DRA	1.5e-86	0.764826	2.4e-82		SLAMF8	0	0.340912	0
STAT3	1.08e-228	0.275214	1.73e-224		CHPT1	2.24e-18	0.372271	3.58e-14		CAPN12	5.4e-86	0.408289	8.61e-82		FLT1	0	0.329204	0
CD2	2.32e-223	0.276104	3.7e-219		CREM	1.21e-17	0.302931	1.93e-13		EPHA4	6.29e-85	0.315517	1e-80		PTMS	3.65e-306	0.489995	5.82e-302
RNASET2	1.36e-222	0.276417	2.17e-218		ARID5A	2.99e-16	0.323488	4.77e-12		RPS19	6.32e-85	0.326416	1.01e-80		GAPDH	5.68e-304	0.529815	9.06e-300
CTLA4	2.87e-221	0.266297	4.57e-217		P4HA1	4.19e-16	0.33276	6.68e-12		MIF	1.11e-83	0.613157	1.76e-79		PHLDA1	4.74e-302	0.577687	7.56e-298
CLDND1	1.31e-214	0.33779	2.09e-210		SAT1	4.59e-16	0.275232	7.32e-12		MFGE8	1.58e-82	0.269863	2.53e-78		SLC16A3	1.63e-301	0.743193	2.59e-297
AQP3	1.99e-212	0.261168	3.17e-208		VPREB3	5.67e-16	0.327758	9.05e-12		MX1	1.95e-80	0.566205	3.11e-76		VAMP8	7.89e-300	0.581375	1.26e-295
TENT5C	5.27e-208	0.259248	8.39e-204		LY9	7.53e-16	0.410954	1.2e-11		CCL3L1	6.48e-79	0.585001	1.03e-74		ETV5	1e-296	0.30765	1.6e-292
CYTIP	1.91e-206	0.260863	3.05e-202		PGAM1	3.19e-15	0.32231	5.08e-11		RUNX2	3.27e-78	0.266756	5.21e-74		DSE	2.6e-296	0.53211	4.15e-292
GPI	5.08e-206	0.396632	8.09e-202		CD44	3.19e-15	0.294228	5.09e-11		RPL8	1.15e-77	0.281917	1.84e-73		H3F3B	2.04e-291	0.414545	3.25e-287
GPR183	7.06e-205	0.289675	1.13e-200		FOS	6.02e-15	0.465181	9.6e-11		DUSP2	6.2e-77	0.673655	9.89e-73		MS4A4A	1.95e-289	0.636257	3.11e-285
ZNF101	3.13e-203	0.255398	4.99e-199		GPI	1.03e-14	0.382031	1.64e-10		RPL41	6.48e-77	0.275178	1.03e-72		CD74	1.23e-286	0.810622	1.96e-282
ISG20	8.88e-203	0.289761	1.42e-198		CD70	1.45e-14	0.308376	2.31e-10		RGCC	9.27e-77	0.361314	1.48e-72		ACTB	1.19e-282	0.415015	1.9e-278
FAM102A	1.13e-201	0.269593	1.8e-197		SYNGR2	1.6e-14	0.271602	2.55e-10		RPLP0	1.39e-76	0.379671	2.21e-72		HLA-DRB5	1.7e-282	1.14003	2.72e-278
R3HDM4	2.79e-201	0.254398	4.44e-197		JUN	2.64e-14	0.279613	4.21e-10		LDHA	3.7e-74	0.649653	5.91e-70		HLA-DRA	3.11e-282	0.958488	4.95e-278
PBXIP1	2.12e-192	0.27937	3.38e-188		DDIT4	2.69e-14	0.303538	4.28e-10		CLDND1	1.18e-73	0.591042	1.88e-69		SEMA6B	2.41e-279	0.33839	3.84e-275
BTG2	2.61e-191	0.281871	4.16e-187		SMCHD1	3.72e-14	0.287961	5.93e-10		HLA-DMB	2.74e-73	0.299215	4.37e-69		RGL1	7.4e-276	0.379131	1.18e-271
MYC	8.25e-175	0.274304	1.31e-170		SOCS1	3.87e-14	0.281918	6.17e-10		RACK1	6.5e-71	0.281199	1.04e-66		MAP3K8	1.23e-275	0.69773	1.96e-271
GZMK	1.06e-172	0.511316	1.68e-168		LEPROTL1	4.43e-14	0.300903	7.06e-10		ERGIC1	6.74e-70	0.428777	1.07e-65		SLC25A19	5.01e-275	0.397285	7.99e-271
FXYD7	4.62e-161	0.264826	7.37e-157		SKIL	7.36e-14	0.266084	1.17e-09		RPS18	4.28e-69	0.324375	6.82e-65		P4HA1	6.98e-275	0.463671	1.11e-270
TNFAIP3	4.1e-159	0.357694	6.53e-155		ODF3B	1.37e-13	0.258409	2.19e-09		BTG1	4.57e-69	0.421574	7.29e-65		CCR5	3.56e-273	0.303386	5.68e-269
CREM	1.14e-155	0.251545	1.81e-151		STAT3	1.98e-13	0.291003	3.16e-09		EIF4EBP1	1.46e-68	0.326064	2.32e-64		CD72	5.5e-271	0.403485	8.77e-267
SAT1	1.76e-143	0.348379	2.8e-139		BACH1	2.01e-13	0.293316	3.21e-09		KLRB1	6.63e-68	0.657262	1.06e-63		C4orf3	6.62e-270	0.600907	1.06e-265
FOS	8.13e-141	0.468956	1.3e-136		STK17B	2.13e-13	0.28203	3.39e-09		IL2RB	1.38e-66	0.568799	2.2e-62		METRNL	8.81e-269	0.424996	1.4e-264
ZFP36	9.54e-136	0.255167	1.52e-131		SRRM2	3.74e-13	0.278312	5.96e-09		APOBEC3H	3.95e-66	0.338578	6.3e-62		HSP90AA1	2.9e-266	0.749555	4.62e-262
TSHZ2	1.28e-114	0.295062	2.03e-110		RHOB	3.95e-13	0.303945	6.29e-09		RPL23A	3.23e-65	0.267985	5.15e-61		IFITM3	6.05e-264	0.813997	9.65e-260
CORO1B	6.59e-107	0.254141	1.05e-102		PLP2	4.31e-13	0.26533	6.86e-09		CAMK4	4.52e-65	0.298917	7.2e-61		LGMN	6e-261	0.57693	9.56e-257
DUSP1	4.91e-95	0.255274	7.83e-91		IL7R	6.09e-13	0.351112	9.71e-09		TMEM14B	1.3e-64	0.467582	2.08e-60		HLA-DQA1	1.04e-260	1.22844	1.65e-256
ALOX5AP	9.24e-85	0.256676	1.47e-80		SMAP2	7.75e-13	0.293636	1.24e-08		MYC	1.2e-63	0.306556	1.91e-59		RAB13	4.46e-260	0.495589	7.11e-256
TRBV9	4.16e-58	0.344926	6.63e-54		PRDM2	1.92e-12	0.284697	3.07e-08		GYPC	3.15e-63	0.434137	5.02e-59		PTPN7	3.2e-257	0.318416	5.1e-253
					ZNF331	3.39e-12	0.331784	5.4e-08		SELL	1.65e-62	0.768098	2.63e-58		RBPJ	1.17e-256	0.594258	1.86e-252
					PRDM4	3.97e-12	0.277401	6.33e-08		RPS5	5.07e-62	0.300704	8.09e-58		OLR1	3.1e-255	0.36632	4.94e-251
					NARF	3.99e-12	0.257522	6.36e-08		SKIL	6.12e-62	0.369345	9.75e-58		HSP90B1	1.76e-254	0.736179	2.81e-250
					CDC42SE2	5.73e-12	0.2638	9.13e-08		OCIAD2	3.55e-60	0.429833	5.66e-56		CXCL16	6.47e-253	0.623004	1.03e-248
					CTSH	6.62e-12	0.259583	1.05e-07		RPL10A	5.88e-60	0.308798	9.38e-56		HMGN1	1.63e-252	0.582088	2.6e-248
					YPEL5	8.36e-12	0.276654	1.33e-07		TMIGD2	4.12e-59	0.502841	6.57e-55		DDAH2	1.05e-249	0.507407	1.67e-245
					AC007384.1	8.69e-12	0.307551	1.39e-07		CD96	7.07e-59	0.470795	1.13e-54		COX20	3.32e-246	0.452697	5.29e-242
					IGHA1	1.67e-11	0.342781	2.66e-07		A1BG	8.89e-58	0.276012	1.42e-53		LILRB4	1.92e-244	0.624771	3.05e-240
					TMEM123	1.96e-11	0.313684	3.12e-07		PDE4B	2.02e-57	0.252304	3.21e-53		CD163	6.4e-244	0.948029	1.02e-239
					MAPK1IP1L	2.6e-11	0.255953	4.14e-07		KIR2DL4	3.62e-57	0.295422	5.77e-53		HLA-DPA1	2.75e-243	0.825617	4.38e-239
					BNIP3	6.28e-11	0.285103	1e-06		SARAF	1.27e-56	0.388829	2.02e-52		CD59	1.6e-242	0.303284	2.55e-238
					GSTP1	1.12e-10	0.314807	1.79e-06		ATF7IP2	1.7e-55	0.341015	2.71e-51		MYL6	2.15e-236	0.402499	3.43e-232
					PIM2	1.58e-10	0.263657	2.52e-06		TNFAIP3	1.93e-55	0.539944	3.07e-51		CDCP1	3.47e-236	0.283067	5.54e-232
					FXYD7	1.74e-10	0.252579	2.77e-06		RPL17	9.16e-55	0.324472	1.46e-50		SDF2L1	4.79e-236	0.610605	7.63e-232
					IDS	4.64e-10	0.262061	7.39e-06		LY6E	7.12e-54	0.457996	1.14e-49		HLA-DQB1	1.01e-235	1.02587	1.61e-231
					PIM1	4.8e-10	0.288496	7.66e-06		LDLRAP1	2.68e-53	0.349709	4.28e-49		SERPING1	6.52e-235	0.458249	1.04e-230
					ATF7IP2	8.09e-10	0.2561	1.29e-05		RPL27A	1.73e-52	0.352528	2.76e-48		HLA-DPB1	8.52e-235	1.02586	1.36e-230
					PPP1R15A	1.42e-08	0.279878	0.00022637		HLA-DMA	1.3e-51	0.361226	2.07e-47		A2M	1.18e-234	0.294258	1.89e-230
					IL32	1.79e-08	0.393209	0.00028461		TBCD	5.79e-51	0.369587	9.22e-47		GSN	1.85e-233	0.752642	2.95e-229
					STAT1	2.27e-08	0.299831	0.0003623		TRDC	1.76e-48	0.472477	2.81e-44		PKIB	5.75e-232	0.366396	9.17e-228
					DARS	3.7e-08	0.268298	0.00059038		HIP1	1.81e-48	0.269727	2.88e-44		PPP1R14A	1.33e-230	0.671204	2.12e-226
					XAF1	2.31e-07	0.284294	0.00368489		RPSA	2.5e-48	0.255932	3.99e-44		PDIA6	2.04e-229	0.574641	3.25e-225
					STAG3	3.19e-07	0.283651	0.00508469		CD74	3.52e-48	0.535979	5.61e-44		DAB2	3.17e-229	0.522484	5.05e-225
					CD3E	4.86e-07	0.272867	0.00775025		RPL9	1.45e-47	0.251748	2.31e-43		TUBB6	3.48e-228	0.302792	5.55e-224
					IRF1	1.97e-06	0.254854	0.0313908		RBPJ	3.89e-47	0.401263	6.21e-43		FAM20C	6.2e-228	0.36242	9.88e-224
					YBX3	4.96e-06	0.269419	0.0791361		TNFRSF4	1.13e-46	0.288175	1.81e-42		ANKRD22	2.24e-227	0.353654	3.57e-223
										ENG	1.32e-45	0.277613	2.1e-41		PLSCR1	4.84e-224	0.496784	7.72e-220
										STK17A	1.69e-45	0.429995	2.69e-41		EGR2	3.46e-223	0.444158	5.52e-219
										DUSP1	8.18e-44	0.435073	1.3e-39		C1QC	5.65e-223	1.50016	9e-219
										PGK1	3.04e-43	0.510593	4.84e-39		CSTB	6.3e-223	0.731293	1e-218
										GRAMD1A	3.54e-43	0.26913	5.64e-39		GLUL	1.44e-222	1.17869	2.3e-218
										CMC1	9.63e-43	0.630965	1.53e-38		PLAU	1.46e-222	0.30002	2.33e-218
										ABLIM1	1.45e-42	0.342373	2.32e-38		CD81	6.54e-221	0.415344	1.04e-216
										TRAC	2.76e-42	0.414952	4.4e-38		TUBB	3.87e-220	0.660815	6.17e-216
										EML4	4.39e-42	0.364867	6.99e-38		EMP1	1.57e-219	0.407248	2.51e-215
										NFKBIA	6.27e-42	0.556435	9.99e-38		PDIA3	4.71e-217	0.547741	7.51e-213
										IFITM3	9.68e-42	0.548168	1.54e-37		ZFP36L1	7.92e-217	0.718553	1.26e-212
										TTN	4.33e-41	0.341079	6.9e-37		SIGLEC1	5.28e-214	0.308846	8.41e-210
										FOS	1.26e-38	0.837183	2.01e-34		HSPA5	2.17e-210	0.715495	3.47e-206
										LEPROTL1	2.39e-38	0.402387	3.81e-34		CDKN1A	4.87e-209	0.63359	7.77e-205
										PABPC1	2.84e-38	0.285113	4.53e-34		LMNA	7.22e-209	0.758051	1.15e-204
										CD27	9.72e-38	0.296937	1.55e-33		P4HB	2.14e-208	0.598982	3.41e-204
										PIK3IP1	1.25e-36	0.346309	1.99e-32		MSR1	1.47e-206	0.348272	2.34e-202
										HMGA1	4.41e-36	0.308182	7.04e-32		C1QB	2.98e-205	1.55753	4.76e-201
										MMP25-AS1	1.36e-35	0.341371	2.16e-31		BCL2A1	1.17e-204	0.664134	1.87e-200
										RGS10	7.65e-35	0.353103	1.22e-30		MANF	2.74e-204	0.407808	4.37e-200
										SNHG8	5.81e-34	0.308538	9.27e-30		FLOT1	9.46e-202	0.438472	1.51e-197
										NFKBIZ	6.72e-34	0.27647	1.07e-29		RNASE1	4.49e-201	0.850843	7.16e-197
										RHOB	6.97e-34	0.366313	1.11e-29		CFL1	5.8e-200	0.317647	9.25e-196
										ZFAS1	7.17e-34	0.338214	1.14e-29		MRPS6	6.81e-200	0.489137	1.09e-195
										CD52	7.48e-34	0.406073	1.19e-29		SNX8	1.17e-199	0.285481	1.87e-195
										TTC39C	2.39e-33	0.318861	3.81e-29		EGR3	2.27e-199	0.359993	3.62e-195
										SYPL1	3.07e-33	0.27422	4.89e-29		LIPA	1.89e-198	0.534947	3.02e-194
										KDM5B	3.17e-33	0.250066	5.05e-29		TBL2	2.64e-198	0.27907	4.21e-194
										TMEM123	6.77e-33	0.343739	1.08e-28		NRP1	4.24e-198	0.270912	6.76e-194
										SATB1	1.77e-32	0.324574	2.82e-28		C1orf54	4.64e-198	0.518329	7.4e-194
										MT-ND1	2.31e-32	0.259602	3.69e-28		SEC61G	1.64e-196	0.545978	2.62e-192
										H1FX	3.39e-32	0.348722	5.41e-28		NME1	1.95e-196	0.382197	3.12e-192
										RPS20	4.73e-32	0.29642	7.55e-28		MRC1	4.03e-194	0.592119	6.42e-190
										SRSF5	6.33e-32	0.286128	1.01e-27		COLEC12	1.57e-193	0.26114	2.51e-189
										ITM2A	1.23e-31	0.347667	1.96e-27		HAMP	1.33e-192	0.851789	2.11e-188
										CKLF	1.5e-31	0.335484	2.4e-27		PLTP	5.97e-191	0.567662	9.52e-187
										GPI	1.56e-31	0.449474	2.49e-27		MX1	2.57e-190	0.522029	4.09e-186
										BNIP3L	2.28e-31	0.302896	3.64e-27		EPSTI1	7.34e-189	0.489697	1.17e-184
										ETFB	2.42e-31	0.281906	3.86e-27		HLA-DMA	7.43e-188	0.608768	1.18e-183
										GATA3	1.1e-30	0.344675	1.75e-26		SLC2A5	2.76e-187	0.256809	4.4e-183
										CNN2	1.66e-30	0.315079	2.65e-26		PPIB	5.19e-186	0.476866	8.28e-182
										ACAP1	9.25e-30	0.292427	1.47e-25		PFKP	2.2e-185	0.297998	3.51e-181
										SYK	2.77e-29	0.275489	4.41e-25		GNG5	2.1e-184	0.384037	3.35e-180
										HLA-DQB1	2.78e-29	0.36149	4.43e-25		CCND1	2.99e-183	0.27416	4.76e-179
										CLEC2B	6.19e-29	0.317162	9.87e-25		CD40	3.5e-183	0.308995	5.58e-179
										COA1	1.43e-28	0.29875	2.29e-24		C3AR1	8.89e-181	0.382267	1.42e-176
										CARD19	1.89e-28	0.277458	3.02e-24		HMGA1	7.18e-179	0.454364	1.14e-174
										PPDPF	2.66e-28	0.290111	4.24e-24		CREM	1.96e-177	0.26137	3.13e-173
										JAK3	7.34e-28	0.293601	1.17e-23		RAB20	2.54e-175	0.329887	4.05e-171
										TRDV2	8.47e-28	0.341037	1.35e-23		HBEGF	2.76e-175	0.402275	4.4e-171
										GCHFR	7.4e-27	0.256133	1.18e-22		CCR1	6.48e-175	0.427474	1.03e-170
										ABCB1	2.26e-26	0.28025	3.6e-22		THBD	7.61e-175	0.490964	1.21e-170
										EIF2AK2	4.03e-26	0.333766	6.42e-22		GPRIN3	7.64e-174	0.298891	1.22e-169
										FAM129A	7.57e-26	0.307097	1.21e-21		CD1E	4.38e-173	0.757828	6.99e-169
										NOP53	8.84e-26	0.255327	1.41e-21		CALM1	6.64e-173	0.412849	1.06e-168
										TRGV9	1.19e-25	0.268232	1.9e-21		ICAM1	1.84e-172	0.431334	2.94e-168
										AQP3	1.32e-25	0.252943	2.11e-21		PEA15	5.68e-171	0.409114	9.05e-167
										H2AFJ	2.19e-25	0.261191	3.5e-21		CCND2	7.58e-171	0.285773	1.21e-166
										NARF	7.53e-25	0.271937	1.2e-20		CYSTM1	8.31e-171	0.355911	1.33e-166
										IRF7	7.96e-25	0.31098	1.27e-20		AREG	7.28e-169	0.65088	1.16e-164
										CD7	5.15e-24	0.321124	8.21e-20		CXCL3	6.67e-168	0.754188	1.06e-163
										NDUFS5	1.28e-23	0.259434	2.05e-19		SPINT2	9.35e-168	0.525713	1.49e-163
										DARS	1.12e-22	0.279405	1.78e-18		EHD4	1.4e-167	0.317036	2.23e-163
										APOBEC3G	4.83e-22	0.287279	7.7e-18		S100A11	2.71e-165	0.400776	4.33e-161
										GABARAPL1	5.25e-22	0.274416	8.37e-18		PLIN2	3.23e-165	0.731836	5.14e-161
										MPG	8.14e-22	0.304586	1.3e-17		PIM3	5.57e-165	0.405788	8.88e-161
										FXYD5	1.92e-21	0.301238	3.06e-17		ISG15	5.49e-164	0.577949	8.75e-160
										PBXIP1	2.13e-21	0.2914	3.4e-17		ACTG1	2.25e-162	0.423524	3.59e-158
										RPL22L1	4.79e-21	0.276581	7.64e-17		CD1C	1.12e-160	1.27092	1.79e-156
										ENO1	4.93e-21	0.424201	7.87e-17		CD84	2.07e-160	0.346201	3.31e-156
										CCL5	7.13e-21	0.31412	1.14e-16		FCGR1A	5.36e-160	0.561216	8.55e-156
										CD38	9.65e-21	0.294785	1.54e-16		TMEM70	6.8e-160	0.330623	1.08e-155
										VIM	1.34e-20	0.300555	2.14e-16		IL18BP	4.06e-159	0.293129	6.47e-155
										TSTD1	6.03e-20	0.276038	9.61e-16		FKBP2	9.9e-159	0.392415	1.58e-154
										ZNF683	9.92e-20	0.463192	1.58e-15		C1QA	2.14e-158	1.27423	3.42e-154
										PPP1R15A	3.54e-19	0.299339	5.64e-15		PSMA6	6.18e-158	0.42761	9.85e-154
										ISG20	1.18e-18	0.341189	1.89e-14		IER3	1.37e-157	0.668643	2.18e-153
										XAF1	4.51e-18	0.31875	7.19e-14		CTSH	2.15e-157	0.44371	3.43e-153
										ARID5A	4.64e-18	0.251338	7.4e-14		BHLHE40	3.12e-156	0.359968	4.97e-152
										CTSA	7.81e-17	0.274556	1.25e-12		ADAM9	1.21e-155	0.262894	1.92e-151
										KLF6	1.76e-16	0.355789	2.8e-12		MAF	1.49e-155	0.266611	2.37e-151
										OGT	5.07e-16	0.28748	8.09e-12		DDIT4	1.5e-155	0.432822	2.4e-151
										TNFRSF18	1.59e-15	0.287297	2.54e-11		HAVCR2	1.81e-155	0.288324	2.89e-151
										HLA-DRB1	1.46e-14	0.360344	2.32e-10		HSPE1	2.88e-155	0.454007	4.59e-151
										IFI6	2.21e-14	0.382332	3.52e-10		MGAT4A	6.87e-154	0.289145	1.09e-149
										PKM	5.23e-12	0.32673	8.34e-08		ETV6	4.66e-152	0.340086	7.43e-148
										TSC22D3	8.88e-12	0.267278	1.41e-07		SNX9	2.48e-151	0.263942	3.96e-147
										IER2	7.16e-11	0.311311	1.14e-06		DNAJB11	4.26e-151	0.305841	6.79e-147
										TPI1	1.02e-10	0.340328	1.63e-06		MYOF	1.13e-150	0.329849	1.8e-146
										ISG15	1.38e-06	0.343786	0.0219396		PRDX4	2.7e-150	0.29924	4.31e-146
										CCL3	0.0118543	0.507208	1		PLAUR	7.22e-150	0.475067	1.15e-145
															ERO1A	2.68e-149	0.340814	4.27e-145
															RHOC	1.49e-148	0.344791	2.37e-144
															IFITM1	2.86e-148	0.622706	4.55e-144
															LRG1	1.05e-147	0.308193	1.67e-143
															FCGR1B	2.35e-147	0.402617	3.74e-143
															CXCL2	3.07e-147	0.635785	4.9e-143
															CD83	9.02e-147	0.47859	1.44e-142
															VDAC1	7.19e-146	0.394469	1.15e-141
															PDIA4	1.06e-144	0.349683	1.69e-140
															RNF181	1.15e-144	0.407381	1.84e-140
															IFI44L	1.24e-143	0.30467	1.98e-139
															CD1B	5.18e-143	0.293208	8.27e-139
															LIMS1	4.29e-142	0.417839	6.83e-138
															PPIA	1.19e-141	0.318557	1.9e-137
															ALOX15	2.61e-141	0.371681	4.16e-137
															GBP1	5.61e-141	0.509394	8.95e-137
															UPP1	2.08e-139	0.451303	3.32e-135
															ADAP2	5.91e-139	0.437094	9.42e-135
															CD9	1.17e-138	0.494239	1.87e-134
															GNA15	1.04e-137	0.273192	1.65e-133
															DRAM1	4.08e-136	0.331497	6.51e-132
															KDELR2	5.24e-136	0.331893	8.35e-132
															LY6E	1.05e-135	0.495945	1.67e-131
															SSB	1.33e-135	0.371579	2.12e-131
															HSP90AB1	1.67e-134	0.436183	2.67e-130
															NET1	5.32e-134	0.276037	8.48e-130
															SAMSN1	1.26e-132	0.313626	2.01e-128
															IL2RG	3.4e-132	0.314945	5.43e-128
															TMEM109	5.55e-132	0.32458	8.84e-128
															C7orf50	3.11e-131	0.336206	4.96e-127
															CISD2	8.05e-131	0.256945	1.28e-126
															HPRT1	1.24e-129	0.255935	1.97e-125
															CYCS	5.88e-129	0.354662	9.38e-125
															HIF1A	8.68e-128	0.450368	1.38e-123
															CD53	7.88e-127	0.370114	1.26e-122
															RAN	6.5e-126	0.395313	1.04e-121
															IL7R	1.01e-124	0.350033	1.61e-120
															NUCKS1	1.24e-124	0.308661	1.97e-120
															IFIT3	1.51e-124	0.419248	2.41e-120
															EPB41L3	2.35e-124	0.26983	3.74e-120
															CCL4L2	3.47e-124	0.964294	5.53e-120
															LITAF	1.05e-121	0.424396	1.67e-117
															FOLR2	5.99e-121	0.470874	9.55e-117
															MYDGF	7.67e-121	0.383023	1.22e-116
															FCER1G	2.84e-120	0.334982	4.53e-116
															SLC25A39	1.03e-119	0.284676	1.65e-115
															CRELD2	4.48e-119	0.252338	7.15e-115
															PALLD	5.7e-119	0.264604	9.09e-115
															GADD45GIP1	1.7e-118	0.342785	2.71e-114
															TMED9	1.02e-117	0.302922	1.63e-113
															S100B	4.09e-117	0.901453	6.52e-113
															INSIG1	9.31e-117	0.47215	1.48e-112
															PNP	3.05e-116	0.326214	4.86e-112
															CST7	1.91e-114	0.372898	3.04e-110
															EMP3	9.3e-113	0.536457	1.48e-108
															FCER1A	3.29e-112	0.494977	5.25e-108
															CD1A	6.93e-112	0.389715	1.1e-107
															YWHAH	1.71e-111	0.423298	2.73e-107
															C1orf162	1.72e-111	0.376631	2.74e-107
															RUNX1	1.84e-111	0.256024	2.93e-107
															CCL24	2.67e-111	1.26925	4.26e-107
															ARL4C	1.31e-110	0.426642	2.1e-106
															IDH1	2.39e-110	0.403866	3.82e-106
															GUK1	3.13e-110	0.344519	4.99e-106
															DARS	7.59e-110	0.262444	1.21e-105
															CTSZ	1.57e-109	0.404677	2.51e-105
															CIB1	3.39e-108	0.330956	5.41e-104
															RHEB	3.42e-108	0.271027	5.45e-104
															CHCHD7	5.62e-107	0.31131	8.95e-103
															SLC2A3	1.21e-106	0.328528	1.92e-102
															EVL	5.73e-106	0.366923	9.13e-102
															YBX1	8.44e-106	0.31005	1.35e-101
															GTF3C6	1.34e-105	0.291065	2.13e-101
															EIF5A	1.52e-105	0.350746	2.43e-101
															ARL6IP1	6.04e-105	0.289086	9.64e-101
															DYNLL1	1.1e-104	0.378732	1.75e-100
															GNG10	1.91e-104	0.308716	3.05e-100
															DBI	1.18e-103	0.330268	1.89e-99
															DAD1	1.4e-102	0.301687	2.23e-98
															PARVB	6e-102	0.271272	9.57e-98
															TMED10	7.79e-102	0.287899	1.24e-97
															PIM1	1.01e-100	0.357309	1.61e-96
															CCL3	1.27e-100	0.735899	2.02e-96
															BCKDK	3.6e-99	0.262409	5.74e-95
															PSME2	4.81e-99	0.456661	7.66e-95
															TUBB4B	3.62e-98	0.314611	5.77e-94
															CNDP2	4.14e-97	0.283287	6.6e-93
															EREG	1.23e-96	0.352815	1.96e-92
															ALDOA	1.4e-96	0.385238	2.23e-92
															PPDPF	2.04e-96	0.423774	3.25e-92
															EML4	1.26e-95	0.287428	2.01e-91
															ARF6	2.54e-95	0.322802	4.05e-91
															ETS2	3.46e-94	0.295972	5.51e-90
															RBM8A	5.04e-94	0.282329	8.04e-90
															MAFB	1.08e-93	0.612406	1.72e-89
															BST2	4.4e-93	0.348421	7.01e-89
															PGAM1	2.09e-92	0.400015	3.33e-88
															PRDX2	2.64e-92	0.354345	4.21e-88
															TMSB4X	6.79e-91	0.299699	1.08e-86
															LAPTM4A	2.48e-90	0.276806	3.96e-86
															TMBIM6	2.74e-90	0.303696	4.37e-86
															IFI35	4.5e-90	0.278696	7.18e-86
															BZW1	7.75e-90	0.265487	1.24e-85
															CD86	1.27e-89	0.335341	2.02e-85
															VAMP5	7.41e-89	0.590032	1.18e-84
															IFI30	9.51e-89	0.357081	1.52e-84
															CXCL8	9.62e-89	0.801476	1.53e-84
															PHPT1	1.38e-88	0.271931	2.21e-84
															CALM3	2.07e-88	0.389665	3.3e-84
															PTTG1IP	3.73e-88	0.285242	5.95e-84
															LAIR1	5.34e-88	0.34186	8.51e-84
															TXNDC17	9.29e-87	0.281812	1.48e-82
															PRDX1	1.19e-86	0.427346	1.89e-82
															ELOC	1.75e-86	0.275539	2.79e-82
															AQP9	4.18e-86	0.276622	6.67e-82
															BNIP3L	8.79e-86	0.347342	1.4e-81
															NUTF2	3.04e-84	0.252471	4.84e-80
															SPCS2	4.62e-84	0.266796	7.37e-80
															TREM1	1.13e-83	0.371935	1.8e-79
															CCL4	3.46e-83	1.09069	5.51e-79
															NAMPT	3.76e-83	0.394478	5.99e-79
															TYMP	1.38e-81	0.325352	2.19e-77
															ARHGDIA	9.01e-81	0.285578	1.44e-76
															IL1B	5.49e-80	0.545473	8.75e-76
															MARCKS	6e-80	0.450155	9.56e-76
															IRF7	3.77e-79	0.25024	6.02e-75
															RPN2	1.26e-78	0.255776	2.01e-74
															GRB2	4.94e-78	0.305787	7.88e-74
															GSTO1	2.22e-76	0.325817	3.53e-72
															RNASET2	3.44e-75	0.344603	5.49e-71
															CXCL1	1.57e-74	0.459919	2.51e-70
															NDUFA4	4.45e-72	0.265119	7.09e-68
															NDUFB2	6.57e-71	0.268548	1.05e-66
															HNRNPA3	9.75e-71	0.264124	1.55e-66
															NPM1	3.89e-70	0.294028	6.21e-66
															SEPTIN6	5.24e-68	0.253853	8.35e-64
															SYNGR2	4.85e-67	0.320636	7.72e-63
															PLD4	6.24e-66	0.357075	9.95e-62
															STAT1	5.61e-65	0.336441	8.94e-61
															NPL	1.07e-64	0.28452	1.7e-60
															ATOX1	2.3e-64	0.299315	3.66e-60
															MGAT1	2.28e-62	0.270573	3.63e-58
															PPA1	2.09e-60	0.401045	3.33e-56
															MS4A6A	3.86e-58	0.384412	6.15e-54
															HCST	4.79e-58	0.32119	7.64e-54
															TMEM167A	2.75e-57	0.287801	4.39e-53
															HMOX1	2.9e-57	0.526029	4.62e-53
															IFNGR2	5.52e-57	0.276548	8.8e-53
															MT1X	8.49e-56	0.955397	1.35e-51
															CKB	1.21e-55	0.338563	1.93e-51
															RPS27L	3.64e-55	0.318655	5.8e-51
															CD14	8.82e-55	0.565262	1.41e-50
															PLEK	3.11e-53	0.321833	4.96e-49
															CYP27A1	5.87e-52	0.342993	9.36e-48
															DNAJB1	1.22e-50	0.256466	1.94e-46
															ANXA2	3.66e-49	0.328407	5.83e-45
															MCEMP1	2.29e-48	0.516844	3.65e-44
															IL1RN	1.16e-46	0.558751	1.86e-42
															VMO1	1.54e-45	0.27974	2.46e-41
															CCL3L1	2.55e-45	0.470181	4.06e-41
															CD68	9.45e-45	0.271892	1.51e-40
															G0S2	5.22e-40	0.280257	8.32e-36
															EZR	4.23e-39	0.292575	6.75e-35
															TUBA1A	1.25e-38	0.416832	1.99e-34
															STAB1	1.43e-31	0.269974	2.28e-27
															ANPEP	1e-28	0.287583	1.6e-24
															S100A10	2.83e-28	0.275892	4.51e-24
															CST3	3.27e-26	0.365001	5.21e-22
															FTL	6.82e-25	0.500244	1.09e-20
															MT1F	1.38e-20	0.320739	2.2e-16
															LGALS1	1.77e-20	0.298993	2.82e-16
															IL32	1.61e-18	0.322303	2.56e-14
															MT2A	3.32e-14	1.02176	5.29e-10
															RETN	6.5e-09	0.397929	0.00010355
															APOBEC3A	1.43e-08	0.516466	0.00022738
															FTH1	6.46e-08	0.315144	0.00102914
															HSPA1A	0.0166007	0.304349	1
															LTB	0.0383464	0.327171	1
