# Supplementary material for: Single-cell analysis of diverse immune phenotypes in malignant pleural effusion
Source: Nat Commun. 2021 Nov 18;12:6690. doi: 10.1038/s41467-021-27026-9 (PMC8602344; doi:10.1038/s41467-021-27026-9)
Supplement: Supplementary file 4 — Supplementary Data 2 [file 41467_2021_27026_MOESM4_ESM.xlsx]

## Sheet: Sheet1
Supplementary Data 2. Pathway and gene list in metabolic reprogramming analysis
Glycolysis [PATH:hsa00010]
HK3	hexokinase 3
HK1	hexokinase 1
HK2	hexokinase 2
HKDC1	hexokinase domain containing 1
GCK	glucokinase
GPI	glucose-6-phosphate isomerase
PFKM	phosphofructokinase, muscle
PFKP	phosphofructokinase, platelet
PFKL	phosphofructokinase, liver type
FBP1	fructose-bisphosphatase 1
FBP2	fructose-bisphosphatase 2
ALDOC	aldolase, fructose-bisphosphate C
ALDOA	aldolase, fructose-bisphosphate A
ALDOB	aldolase, fructose-bisphosphate B
TPI1	triosephosphate isomerase 1
GAPDH	glyceraldehyde-3-phosphate dehydrogenase
GAPDHS	glyceraldehyde-3-phosphate dehydrogenase, spermatogenic
PGK2	phosphoglycerate kinase 2
PGK1	phosphoglycerate kinase 1
PGAM1	phosphoglycerate mutase 1
PGAM2	phosphoglycerate mutase 2
PGAM4	phosphoglycerate mutase family member 4
ENO3	enolase 3
ENO2	enolase 2
ENO1	enolase 1
ENO4	enolase family member 4
PKM	pyruvate kinase M1/2
PKLR	pyruvate kinase L/R
PDHA2	pyruvate dehydrogenase E1 alpha 2 subunit
PDHA1	pyruvate dehydrogenase E1 alpha 1 subunit
PDHB	pyruvate dehydrogenase E1 beta subunit
DLAT	dihydrolipoamide S-acetyltransferase
DLD	dihydrolipoamide dehydrogenase
PDHX	pyruvate dehydrogenase complex component X
LDHAL6A	lactate dehydrogenase A like 6A
LDHAL6B	lactate dehydrogenase A like 6B
LDHA	lactate dehydrogenase A
LDHB	lactate dehydrogenase B
LDHC	lactate dehydrogenase C
ADH1A	alcohol dehydrogenase 1A (class I), alpha polypeptide
ADH1B	alcohol dehydrogenase 1B (class I), beta polypeptide
ADH1C	alcohol dehydrogenase 1C (class I), gamma polypeptide
ADH7	alcohol dehydrogenase 7 (class IV), mu or sigma polypeptide
ADH4	alcohol dehydrogenase 4 (class II), pi polypeptide
ADH5	alcohol dehydrogenase 5 (class III), chi polypeptide
ADH6	alcohol dehydrogenase 6 (class V)
AKR1A1	aldo-keto reductase family 1 member A1
ALDH2	aldehyde dehydrogenase 2 family (mitochondrial)
ALDH3A2	aldehyde dehydrogenase 3 family member A2
ALDH1B1	aldehyde dehydrogenase 1 family member B1
ALDH7A1	aldehyde dehydrogenase 7 family member A1
ALDH9A1	aldehyde dehydrogenase 9 family member A1
ALDH3B1	aldehyde dehydrogenase 3 family member B1
ALDH3B2	aldehyde dehydrogenase 3 family member B2
ALDH1A3	aldehyde dehydrogenase 1 family member A3
ALDH3A1	aldehyde dehydrogenase 3 family member A1
ACSS1	acyl-CoA synthetase short chain family member 1
ACSS2	acyl-CoA synthetase short chain family member 2
GALM	galactose mutarotase
PGM1	phosphoglucomutase 1
PGM2	phosphoglucomutase 2
G6PC	glucose-6-phosphatase catalytic subunit
G6PC2	glucose-6-phosphatase catalytic subunit 2
G6PC3	glucose-6-phosphatase catalytic subunit 3
ADPGK	ADP dependent glucokinase
BPGM	bisphosphoglycerate mutase
MINPP1	multiple inositol-polyphosphate phosphatase 1
PCK1	phosphoenolpyruvate carboxykinase 1
PCK2	phosphoenolpyruvate carboxykinase 2, mitochondrial
Citrate cycle (TCA cycle) [PATH:hsa00020]
CS	citrate synthase
ACLY	ATP citrate lyase
ACO2	aconitase 2
ACO1	aconitase 1
IDH1	isocitrate dehydrogenase (NADP(+)) 1, cytosolic
IDH2	isocitrate dehydrogenase (NADP(+)) 2, mitochondrial
IDH3B	isocitrate dehydrogenase 3 (NAD(+)) beta
IDH3G	isocitrate dehydrogenase 3 (NAD(+)) gamma
IDH3A	isocitrate dehydrogenase 3 (NAD(+)) alpha
OGDHL	oxoglutarate dehydrogenase like
OGDH	oxoglutarate dehydrogenase
DLST	dihydrolipoamide S-succinyltransferase
DLD	dihydrolipoamide dehydrogenase
SUCLG1	succinate-CoA ligase alpha subunit
SUCLG2	succinate-CoA ligase GDP-forming beta subunit
SUCLA2	succinate-CoA ligase ADP-forming beta subunit
SDHA	succinate dehydrogenase complex flavoprotein subunit A
SDHB	succinate dehydrogenase complex iron sulfur subunit B
SDHC	succinate dehydrogenase complex subunit C
SDHD	succinate dehydrogenase complex subunit D
FH	fumarate hydratase
MDH1	malate dehydrogenase 1
MDH2	malate dehydrogenase 2
PC	pyruvate carboxylase
PCK1	phosphoenolpyruvate carboxykinase 1
PCK2	phosphoenolpyruvate carboxykinase 2, mitochondrial
PDHA2	pyruvate dehydrogenase E1 alpha 2 subunit
PDHA1	pyruvate dehydrogenase E1 alpha 1 subunit
PDHB	pyruvate dehydrogenase E1 beta subunit
DLAT	dihydrolipoamide S-acetyltransferase
PDHX	pyruvate dehydrogenase complex component X
Pentose phosphate pathway [PATH:hsa00030]
GPI	glucose-6-phosphate isomerase
G6PD	glucose-6-phosphate dehydrogenase
PGLS	6-phosphogluconolactonase
H6PD	hexose-6-phosphate dehydrogenase/glucose 1-dehydrogenase
PGD	phosphogluconate dehydrogenase
RPE	ribulose-5-phosphate-3-epimerase
RPEL1	ribulose-5-phosphate-3-epimerase like 1
TKT	transketolase
TKTL2	transketolase like 2
TKTL1	transketolase like 1
TALDO1	transaldolase 1
RPIA	ribose 5-phosphate isomerase A
DERA	deoxyribose-phosphate aldolase
RBKS	ribokinase
PGM1	phosphoglucomutase 1
PGM2	phosphoglucomutase 2
PRPS1L1	phosphoribosyl pyrophosphate synthetase 1-like 1
PRPS2	phosphoribosyl pyrophosphate synthetase 2
PRPS1	phosphoribosyl pyrophosphate synthetase 1
RGN	regucalcin
IDNK	IDNK, gluconokinase
GLYCTK	glycerate kinase
ALDOC	aldolase, fructose-bisphosphate C
ALDOA	aldolase, fructose-bisphosphate A
ALDOB	aldolase, fructose-bisphosphate B
FBP1	fructose-bisphosphatase 1
FBP2	fructose-bisphosphatase 2
PFKM	phosphofructokinase, muscle
PFKP	phosphofructokinase, platelet
PFKL	phosphofructokinase, liver type
Pentose and glucuronate interconversions [PATH:hsa00040]
GUSB	glucuronidase beta
KL	klotho
UGT2A1	UDP glucuronosyltransferase family 2 member A1 complex locus
UGT2A3	UDP glucuronosyltransferase family 2 member A3
UGT2B17	UDP glucuronosyltransferase family 2 member B17
UGT2B11	UDP glucuronosyltransferase family 2 member B11
UGT2B28	UDP glucuronosyltransferase family 2 member B28
UGT1A6	UDP glucuronosyltransferase family 1 member A6
UGT1A4	UDP glucuronosyltransferase family 1 member A4
UGT1A1	UDP glucuronosyltransferase family 1 member A1
UGT1A3	UDP glucuronosyltransferase family 1 member A3
UGT2B10	UDP glucuronosyltransferase family 2 member B10
UGT1A9	UDP glucuronosyltransferase family 1 member A9
UGT2B7	UDP glucuronosyltransferase family 2 member B7
UGT1A10	UDP glucuronosyltransferase family 1 member A10
UGT1A8	UDP glucuronosyltransferase family 1 member A8
UGT1A5	UDP glucuronosyltransferase family 1 member A5
UGT2B15	UDP glucuronosyltransferase family 2 member B15
UGT1A7	UDP glucuronosyltransferase family 1 member A7
UGT2B4	UDP glucuronosyltransferase family 2 member B4
UGT2A2	UDP glucuronosyltransferase family 2 member A2
UGDH	UDP-glucose 6-dehydrogenase
UGP2	UDP-glucose pyrophosphorylase 2
AKR1A1	aldo-keto reductase family 1 member A1
CRYL1	crystallin lambda 1
RPE	ribulose-5-phosphate-3-epimerase
RPEL1	ribulose-5-phosphate-3-epimerase like 1
XYLB	xylulokinase
AKR1B1	aldo-keto reductase family 1 member B
AKR1B10	aldo-keto reductase family 1 member B10
DCXR	dicarbonyl and L-xylulose reductase
SORD	sorbitol dehydrogenase
DHDH	dihydrodiol dehydrogenase
ISPD	isoprenoid synthase domain containing
Fructose and mannose metabolism [PATH:hsa00051]
MPI	mannose phosphate isomerase
PMM2	phosphomannomutase 2
PMM1	phosphomannomutase 1
GMPPB	GDP-mannose pyrophosphorylase B
GMPPA	GDP-mannose pyrophosphorylase A
GMDS	GDP-mannose 4,6-dehydratase
TSTA3	tissue specific transplantation antigen P35B
FPGT	fucose-1-phosphate guanylyltransferase
FUK	fucokinase
ENOSF1	enolase superfamily member 1
HK3	hexokinase 3
HK1	hexokinase 1
HK2	hexokinase 2
HKDC1	hexokinase domain containing 1
PFKM	phosphofructokinase, muscle
PFKP	phosphofructokinase, platelet
PFKL	phosphofructokinase, liver type
FBP1	fructose-bisphosphatase 1
FBP2	fructose-bisphosphatase 2
PFKFB1	6-phosphofructo-2-kinase/fructose-2,6-biphosphatase 1
PFKFB2	6-phosphofructo-2-kinase/fructose-2,6-biphosphatase 2
PFKFB3	6-phosphofructo-2-kinase/fructose-2,6-biphosphatase 3
PFKFB4	6-phosphofructo-2-kinase/fructose-2,6-biphosphatase 4
TIGAR	TP53 induced glycolysis regulatory phosphatase
KHK	ketohexokinase
SORD	sorbitol dehydrogenase
AKR1B1	aldo-keto reductase family 1 member B
AKR1B10	aldo-keto reductase family 1 member B10
ALDOC	aldolase, fructose-bisphosphate C
ALDOA	aldolase, fructose-bisphosphate A
ALDOB	aldolase, fructose-bisphosphate B
TPI1	triosephosphate isomerase 1
TKFC	triokinase and FMN cyclase
Galactose metabolism [PATH:hsa00052]
GALM	galactose mutarotase
GALK1	galactokinase 1
GALT	galactose-1-phosphate uridylyltransferase
GALE	UDP-galactose-4-epimerase
UGP2	UDP-glucose pyrophosphorylase 2
PGM1	phosphoglucomutase 1
PGM2	phosphoglucomutase 2
HK3	hexokinase 3
HK1	hexokinase 1
HK2	hexokinase 2
HKDC1	hexokinase domain containing 1
GCK	glucokinase
G6PC	glucose-6-phosphatase catalytic subunit
G6PC2	glucose-6-phosphatase catalytic subunit 2
G6PC3	glucose-6-phosphatase catalytic subunit 3
GLB1	galactosidase beta 1
LCT	lactase
LALBA	lactalbumin alpha
B4GALT1	beta-1,4-galactosyltransferase 1
B4GALT2	beta-1,4-galactosyltransferase 2
GLA	galactosidase alpha
AKR1B1	aldo-keto reductase family 1 member B
AKR1B10	aldo-keto reductase family 1 member B10
PFKM	phosphofructokinase, muscle
PFKP	phosphofructokinase, platelet
PFKL	phosphofructokinase, liver type
MGAM	maltase-glucoamylase
MGAM2	maltase-glucoamylase 2 (putative)
GAA	glucosidase alpha, acid
GANC	glucosidase alpha, neutral C
SI	sucrase-isomaltase
Ascorbate and aldarate metabolism [PATH:hsa00053]
UGDH	UDP-glucose 6-dehydrogenase
UGT2A1	UDP glucuronosyltransferase family 2 member A1 complex locus
UGT2A3	UDP glucuronosyltransferase family 2 member A3
UGT2B17	UDP glucuronosyltransferase family 2 member B17
UGT2B11	UDP glucuronosyltransferase family 2 member B11
UGT2B28	UDP glucuronosyltransferase family 2 member B28
UGT1A6	UDP glucuronosyltransferase family 1 member A6
UGT1A4	UDP glucuronosyltransferase family 1 member A4
UGT1A1	UDP glucuronosyltransferase family 1 member A1
UGT1A3	UDP glucuronosyltransferase family 1 member A3
UGT2B10	UDP glucuronosyltransferase family 2 member B10
UGT1A9	UDP glucuronosyltransferase family 1 member A9
UGT2B7	UDP glucuronosyltransferase family 2 member B7
UGT1A10	UDP glucuronosyltransferase family 1 member A10
UGT1A8	UDP glucuronosyltransferase family 1 member A8
UGT1A5	UDP glucuronosyltransferase family 1 member A5
UGT2B15	UDP glucuronosyltransferase family 2 member B15
UGT1A7	UDP glucuronosyltransferase family 1 member A7
UGT2B4	UDP glucuronosyltransferase family 2 member B4
UGT2A2	UDP glucuronosyltransferase family 2 member A2
MIOX	myo-inositol oxygenase
RGN	regucalcin
ALDH2	aldehyde dehydrogenase 2 family (mitochondrial)
ALDH3A2	aldehyde dehydrogenase 3 family member A2
ALDH1B1	aldehyde dehydrogenase 1 family member B1
ALDH7A1	aldehyde dehydrogenase 7 family member A1
ALDH9A1	aldehyde dehydrogenase 9 family member A1
Starch and sucrose metabolism [PATH:hsa00500]
MGAM	maltase-glucoamylase
MGAM2	maltase-glucoamylase 2 (putative)
GAA	glucosidase alpha, acid
GANC	glucosidase alpha, neutral C
SI	sucrase-isomaltase
UGP2	UDP-glucose pyrophosphorylase 2
ENPP1	ectonucleotide pyrophosphatase/phosphodiesterase 1
ENPP3	ectonucleotide pyrophosphatase/phosphodiesterase 3
GBA3	glucosylceramidase beta 3 (gene/pseudogene)
GYS2	glycogen synthase 2
GYS1	glycogen synthase 1
GYG1	glycogenin 1
GYG2	glycogenin 2
GBE1	1,4-alpha-glucan branching enzyme 1
PYGL	glycogen phosphorylase L
PYGM	glycogen phosphorylase, muscle associated
PYGB	glycogen phosphorylase B
AGL	amylo-alpha-1, 6-glucosidase, 4-alpha-glucanotransferase
AMY1C	amylase, alpha 1C (salivary)
AMY2A	amylase, alpha 2A (pancreatic)
AMY1A	amylase, alpha 1A (salivary)
AMY2B	amylase, alpha 2B (pancreatic)
AMY1B	amylase, alpha 1B (salivary)
TREH	trehalase
PGM1	phosphoglucomutase 1
PGM2	phosphoglucomutase 2
HK3	hexokinase 3
HK1	hexokinase 1
HK2	hexokinase 2
HKDC1	hexokinase domain containing 1
GCK	glucokinase
G6PC	glucose-6-phosphatase catalytic subunit
G6PC2	glucose-6-phosphatase catalytic subunit 2
G6PC3	glucose-6-phosphatase catalytic subunit 3
PGM2L1	phosphoglucomutase 2 like 1
GPI	glucose-6-phosphate isomerase
CHIA	chitinase, acidic
CHIT1	chitinase 1
HEXA	hexosaminidase subunit alpha
HEXB	hexosaminidase subunit beta
NAGK	N-acetylglucosamine kinase
PGM3	phosphoglucomutase 3
UAP1	UDP-N-acetylglucosamine pyrophosphorylase 1
UAP1L1	UDP-N-acetylglucosamine pyrophosphorylase 1 like 1
GNE	glucosamine (UDP-N-acetyl)-2-epimerase/N-acetylmannosamine kinase
RENBP	renin binding protein
NANS	N-acetylneuraminate synthase
NANP	N-acetylneuraminic acid phosphatase
NPL	N-acetylneuraminate pyruvate lyase
CMAS	cytidine monophosphate N-acetylneuraminic acid synthetase
CYB5R1	cytochrome b5 reductase 1
CYB5R3	cytochrome b5 reductase 3
CYB5R2	cytochrome b5 reductase 2
CYB5RL	cytochrome b5 reductase like
CYB5R4	cytochrome b5 reductase 4
HK3	hexokinase 3
HK1	hexokinase 1
HK2	hexokinase 2
HKDC1	hexokinase domain containing 1
AMDHD2	amidohydrolase domain containing 2
GNPNAT1	glucosamine-phosphate N-acetyltransferase 1
GNPDA1	glucosamine-6-phosphate deaminase 1
GNPDA2	glucosamine-6-phosphate deaminase 2
GFPT2	glutamine-fructose-6-phosphate transaminase 2
GFPT1	glutamine--fructose-6-phosphate transaminase 1
UXS1	UDP-glucuronate decarboxylase 1
GCK	glucokinase
GPI	glucose-6-phosphate isomerase
PGM1	phosphoglucomutase 1
PGM2	phosphoglucomutase 2
UGP2	UDP-glucose pyrophosphorylase 2
UGDH	UDP-glucose 6-dehydrogenase
GALK1	galactokinase 1
GALT	galactose-1-phosphate uridylyltransferase
GALE	UDP-galactose-4-epimerase
PMM2	phosphomannomutase 2
PMM1	phosphomannomutase 1
GMPPB	GDP-mannose pyrophosphorylase B
GMPPA	GDP-mannose pyrophosphorylase A
GMDS	GDP-mannose 4,6-dehydratase
MPI	mannose phosphate isomerase
FUK	fucokinase
FPGT	fucose-1-phosphate guanylyltransferase
TSTA3	tissue specific transplantation antigen P35B
Pyruvate metabolism [PATH:hsa00620]
ACSS1	acyl-CoA synthetase short chain family member 1
ACSS2	acyl-CoA synthetase short chain family member 2
PDHA2	pyruvate dehydrogenase E1 alpha 2 subunit
PDHA1	pyruvate dehydrogenase E1 alpha 1 subunit
PDHB	pyruvate dehydrogenase E1 beta subunit
DLAT	dihydrolipoamide S-acetyltransferase
DLD	dihydrolipoamide dehydrogenase
PDHX	pyruvate dehydrogenase complex component X
PKM	pyruvate kinase M1/2
PKLR	pyruvate kinase L/R
ACACA	acetyl-CoA carboxylase alpha
ACACB	acetyl-CoA carboxylase beta
ACYP2	acylphosphatase 2
ACYP1	acylphosphatase 1
ALDH2	aldehyde dehydrogenase 2 family (mitochondrial)
ALDH3A2	aldehyde dehydrogenase 3 family member A2
ALDH1B1	aldehyde dehydrogenase 1 family member B1
ALDH7A1	aldehyde dehydrogenase 7 family member A1
ALDH9A1	aldehyde dehydrogenase 9 family member A1
ACOT12	acyl-CoA thioesterase 12
LDHAL6A	lactate dehydrogenase A like 6A
LDHAL6B	lactate dehydrogenase A like 6B
LDHA	lactate dehydrogenase A
LDHB	lactate dehydrogenase B
LDHC	lactate dehydrogenase C
LDHD	lactate dehydrogenase D
GLO1	glyoxalase I
HAGH	hydroxyacylglutathione hydrolase
GRHPR	glyoxylate and hydroxypyruvate reductase
ME2	malic enzyme 2
ME3	malic enzyme 3
ME1	malic enzyme 1
PC	pyruvate carboxylase
MDH1	malate dehydrogenase 1
MDH2	malate dehydrogenase 2
FH	fumarate hydratase
PCK1	phosphoenolpyruvate carboxykinase 1
PCK2	phosphoenolpyruvate carboxykinase 2, mitochondrial
ACAT2	acetyl-CoA acetyltransferase 2
ACAT1	acetyl-CoA acetyltransferase 1
Glyoxylate and dicarboxylate metabolism [PATH:hsa00630]
MDH1	malate dehydrogenase 1
MDH2	malate dehydrogenase 2
CS	citrate synthase
ACO2	aconitase 2
ACO1	aconitase 1
ACAT2	acetyl-CoA acetyltransferase 2
ACAT1	acetyl-CoA acetyltransferase 1
MCEE	methylmalonyl-CoA epimerase
PCCA	propionyl-CoA carboxylase alpha subunit
PCCB	propionyl-CoA carboxylase beta subunit
MUT	methylmalonyl-CoA mutase
HAO2	hydroxyacid oxidase 2
HAO1	hydroxyacid oxidase 1
CAT	catalase
GRHPR	glyoxylate and hydroxypyruvate reductase
PGP	phosphoglycolate phosphatase
AGXT	alanine-glyoxylate aminotransferase
GLUL	glutamate-ammonia ligase
SHMT2	serine hydroxymethyltransferase 2
SHMT1	serine hydroxymethyltransferase 1
GLDC	glycine decarboxylase
AMT	aminomethyltransferase
DLD	dihydrolipoamide dehydrogenase
GCSH	glycine cleavage system protein H
HYI	hydroxypyruvate isomerase (putative)
GLYCTK	glycerate kinase
HOGA1	4-hydroxy-2-oxoglutarate aldolase 1
AFMID	arylformamidase
Propanoate metabolism [PATH:hsa00640]
ACSS1	acyl-CoA synthetase short chain family member 1
ACSS2	acyl-CoA synthetase short chain family member 2
ACSS3	acyl-CoA synthetase short chain family member 3
BCKDHA	branched chain keto acid dehydrogenase E1, alpha polypeptide
BCKDHB	branched chain keto acid dehydrogenase E1 subunit beta
DBT	dihydrolipoamide branched chain transacylase E2
DLD	dihydrolipoamide dehydrogenase
ACADM	acyl-CoA dehydrogenase medium chain
HADHA	hydroxyacyl-CoA dehydrogenase trifunctional multienzyme complex subunit alpha
EHHADH	enoyl-CoA hydratase and 3-hydroxyacyl CoA dehydrogenase
ECHS1	enoyl-CoA hydratase, short chain 1
HIBCH	3-hydroxyisobutyryl-CoA hydrolase
ACACA	acetyl-CoA carboxylase alpha
ACACB	acetyl-CoA carboxylase beta
MLYCD	malonyl-CoA decarboxylase
ABAT	4-aminobutyrate aminotransferase
PCCA	propionyl-CoA carboxylase alpha subunit
PCCB	propionyl-CoA carboxylase beta subunit
ECHDC1	ethylmalonyl-CoA decarboxylase 1
MCEE	methylmalonyl-CoA epimerase
MUT	methylmalonyl-CoA mutase
SUCLG1	succinate-CoA ligase alpha subunit
SUCLG2	succinate-CoA ligase GDP-forming beta subunit
SUCLA2	succinate-CoA ligase ADP-forming beta subunit
ALDH6A1	aldehyde dehydrogenase 6 family member A1
LDHAL6A	lactate dehydrogenase A like 6A
LDHAL6B	lactate dehydrogenase A like 6B
LDHA	lactate dehydrogenase A
LDHB	lactate dehydrogenase B
LDHC	lactate dehydrogenase C
ACAT2	acetyl-CoA acetyltransferase 2
ACAT1	acetyl-CoA acetyltransferase 1
Butanoate metabolism [PATH:hsa00650]
ACAT2	acetyl-CoA acetyltransferase 2
ACAT1	acetyl-CoA acetyltransferase 1
HADH	hydroxyacyl-CoA dehydrogenase
HADHA	hydroxyacyl-CoA dehydrogenase trifunctional multienzyme complex subunit alpha
EHHADH	enoyl-CoA hydratase and 3-hydroxyacyl CoA dehydrogenase
ECHS1	enoyl-CoA hydratase, short chain 1
ACADS	acyl-CoA dehydrogenase short chain
ACSM1	acyl-CoA synthetase medium chain family member 1
ACSM2A	acyl-CoA synthetase medium chain family member 2A
ACSM4	acyl-CoA synthetase medium chain family member 4
ACSM5	acyl-CoA synthetase medium chain family member 5
ACSM3	acyl-CoA synthetase medium chain family member 3
ACSM2B	acyl-CoA synthetase medium chain family member 2B
ACSM6	acyl-CoA synthetase medium chain family member 6
L2HGDH	L-2-hydroxyglutarate dehydrogenase
GAD1	glutamate decarboxylase 1
GAD2	glutamate decarboxylase 2
ABAT	4-aminobutyrate aminotransferase
ALDH5A1	aldehyde dehydrogenase 5 family member A1
HMGCS1	3-hydroxy-3-methylglutaryl-CoA synthase 1
HMGCS2	3-hydroxy-3-methylglutaryl-CoA synthase 2
HMGCL	3-hydroxymethyl-3-methylglutaryl-CoA lyase
HMGCLL1	3-hydroxymethyl-3-methylglutaryl-CoA lyase like 1
OXCT1	3-oxoacid CoA-transferase 1
OXCT2	3-oxoacid CoA-transferase 2
AACS	acetoacetyl-CoA synthetase
BDH1	3-hydroxybutyrate dehydrogenase 1
BDH2	3-hydroxybutyrate dehydrogenase 2
ACOD1	aconitate decarboxylase 1
Inositol phosphate metabolism [PATH:hsa00562]
PIK3C3	phosphatidylinositol 3-kinase catalytic subunit type 3
MTM1	myotubularin 1
MTMR1	myotubularin related protein 1
MTMR2	myotubularin related protein 2
MTMR3	myotubularin related protein 3
MTMR4	myotubularin related protein 4
MTMR8	myotubularin related protein 8
MTMR6	myotubularin related protein 6
MTMR7	myotubularin related protein 7
MTMR14	myotubularin related protein 14
PI4KA	phosphatidylinositol 4-kinase alpha
PI4KB	phosphatidylinositol 4-kinase beta
PI4K2A	phosphatidylinositol 4-kinase type 2 alpha
PI4K2B	phosphatidylinositol 4-kinase type 2 beta
SACM1L	SAC1 like phosphatidylinositide phosphatase
INPP5F	inositol polyphosphate-5-phosphatase F
PIP5K1C	phosphatidylinositol-4-phosphate 5-kinase type 1 gamma
PIP5K1A	phosphatidylinositol-4-phosphate 5-kinase type 1 alpha
PIP5K1B	phosphatidylinositol-4-phosphate 5-kinase type 1 beta
PIP5KL1	phosphatidylinositol-4-phosphate 5-kinase like 1
OCRL	OCRL, inositol polyphosphate-5-phosphatase
INPP5B	inositol polyphosphate-5-phosphatase B
INPP5E	inositol polyphosphate-5-phosphatase E
SYNJ1	synaptojanin 1
SYNJ2	synaptojanin 2
PIK3CA	phosphatidylinositol-4,5-bisphosphate 3-kinase catalytic subunit alpha
PIK3CD	phosphatidylinositol-4,5-bisphosphate 3-kinase catalytic subunit delta
PIK3CB	phosphatidylinositol-4,5-bisphosphate 3-kinase catalytic subunit beta
PIK3CG	phosphatidylinositol-4,5-bisphosphate 3-kinase catalytic subunit gamma
PTEN	phosphatase and tensin homolog
INPP5D	inositol polyphosphate-5-phosphatase D
INPPL1	inositol polyphosphate phosphatase like 1
PIK3C2G	phosphatidylinositol-4-phosphate 3-kinase catalytic subunit type 2 gamma
PIK3C2A	phosphatidylinositol-4-phosphate 3-kinase catalytic subunit type 2 alpha
PIK3C2B	phosphatidylinositol-4-phosphate 3-kinase catalytic subunit type 2 beta
INPP4A	inositol polyphosphate-4-phosphatase type I A
INPP4B	inositol polyphosphate-4-phosphatase type II B
PIKFYVE	phosphoinositide kinase, FYVE-type zinc finger containing
PIP4K2C	phosphatidylinositol-5-phosphate 4-kinase type 2 gamma
PIP4K2A	phosphatidylinositol-5-phosphate 4-kinase type 2 alpha
PIP4K2B	phosphatidylinositol-5-phosphate 4-kinase type 2 beta
PLCB1	phospholipase C beta 1
PLCB2	phospholipase C beta 2
PLCB3	phospholipase C beta 3
PLCB4	phospholipase C beta 4
PLCD1	phospholipase C delta 1
PLCD3	phospholipase C delta 3
PLCD4	phospholipase C delta 4
PLCE1	phospholipase C epsilon 1
PLCG1	phospholipase C gamma 1
PLCG2	phospholipase C gamma 2
PLCZ1	phospholipase C zeta 1
PLCH1	phospholipase C eta 1
PLCH2	phospholipase C eta 2
IMPA2	inositol monophosphatase 2
IMPA1	inositol monophosphatase 1
IMPAD1	inositol monophosphatase domain containing 1
CDIPT	CDP-diacylglycerol--inositol 3-phosphatidyltransferase
ISYNA1	inositol-3-phosphate synthase 1
INPP1	inositol polyphosphate-1-phosphatase
INPP5K	inositol polyphosphate-5-phosphatase K
INPP5J	inositol polyphosphate-5-phosphatase J
INPP5A	inositol polyphosphate-5-phosphatase A
MINPP1	multiple inositol-polyphosphate phosphatase 1
ITPKB	inositol-trisphosphate 3-kinase B
ITPKA	inositol-trisphosphate 3-kinase A
ITPKC	inositol-trisphosphate 3-kinase C
ITPK1	inositol-tetrakisphosphate 1-kinase
IPMK	inositol polyphosphate multikinase
IPPK	inositol-pentakisphosphate 2-kinase
MIOX	myo-inositol oxygenase
ALDH6A1	aldehyde dehydrogenase 6 family member A1
TPI1	triosephosphate isomerase 1
Oxidative phosphorylation [PATH:hsa00190]
ND1	NADH dehydrogenase, subunit 1 (complex I)
ND2	MTND2
ND3	NADH dehydrogenase, subunit 3 (complex I)
ND4	NADH dehydrogenase, subunit 4 (complex I)
ND4L	NADH dehydrogenase, subunit 4L (complex I)
ND5	NADH dehydrogenase, subunit 5 (complex I)
ND6	NADH dehydrogenase, subunit 6 (complex I)
NDUFS1	NADH:ubiquinone oxidoreductase core subunit S1
NDUFS2	NADH:ubiquinone oxidoreductase core subunit S2
NDUFS3	NADH:ubiquinone oxidoreductase core subunit S3
NDUFS4	NADH:ubiquinone oxidoreductase subunit S4
NDUFS5	NADH:ubiquinone oxidoreductase subunit S5
NDUFS6	NADH:ubiquinone oxidoreductase subunit S6
NDUFS7	NADH:ubiquinone oxidoreductase core subunit S7
NDUFS8	NADH:ubiquinone oxidoreductase core subunit S8
NDUFV1	NADH:ubiquinone oxidoreductase core subunit V1
NDUFV2	NADH:ubiquinone oxidoreductase core subunit V2
NDUFV3	NADH:ubiquinone oxidoreductase subunit V3
NDUFA1	NADH:ubiquinone oxidoreductase subunit A1
NDUFA2	NADH:ubiquinone oxidoreductase subunit A2
NDUFA3	NADH:ubiquinone oxidoreductase subunit A3
NDUFA4	NDUFA4, mitochondrial complex associated
NDUFA4L2	NDUFA4, mitochondrial complex associated like 2
NDUFA5	NADH:ubiquinone oxidoreductase subunit A5
NDUFA6	NADH:ubiquinone oxidoreductase subunit A6
NDUFA7	NADH:ubiquinone oxidoreductase subunit A7
NDUFA8	NADH:ubiquinone oxidoreductase subunit A8
NDUFA9	NADH:ubiquinone oxidoreductase subunit A9
NDUFA10	NADH:ubiquinone oxidoreductase subunit A10
NDUFAB1	NADH:ubiquinone oxidoreductase subunit AB1
NDUFA11	NADH:ubiquinone oxidoreductase subunit A11
NDUFA12	NADH:ubiquinone oxidoreductase subunit A12
NDUFA13	NADH:ubiquinone oxidoreductase subunit A13
NDUFB1	NADH:ubiquinone oxidoreductase subunit B1
NDUFB2	NADH:ubiquinone oxidoreductase subunit B2
NDUFB3	NADH:ubiquinone oxidoreductase subunit B3
NDUFB4	NADH:ubiquinone oxidoreductase subunit B4
NDUFB5	NADH:ubiquinone oxidoreductase subunit B5
NDUFB6	NADH:ubiquinone oxidoreductase subunit B6
NDUFB7	NADH:ubiquinone oxidoreductase subunit B7
NDUFB8	NADH:ubiquinone oxidoreductase subunit B8
NDUFB9	NADH:ubiquinone oxidoreductase subunit B9
NDUFB10	NADH:ubiquinone oxidoreductase subunit B10
NDUFB11	NADH:ubiquinone oxidoreductase subunit B11
NDUFC1	NADH:ubiquinone oxidoreductase subunit C1
NDUFC2	NADH:ubiquinone oxidoreductase subunit C2
NDUFC2-KCTD14	NDUFC2-KCTD14 readthrough
SDHA	succinate dehydrogenase complex flavoprotein subunit A
SDHB	succinate dehydrogenase complex iron sulfur subunit B
SDHC	succinate dehydrogenase complex subunit C
SDHD	succinate dehydrogenase complex subunit D
UQCRFS1	ubiquinol-cytochrome c reductase, Rieske iron-sulfur polypeptide 1
CYTB	cytochrome b
CYC1	cytochrome c1
UQCRC1	ubiquinol-cytochrome c reductase core protein 1
UQCRC2	ubiquinol-cytochrome c reductase core protein 2
UQCRH	ubiquinol-cytochrome c reductase hinge protein
UQCRHL	ubiquinol-cytochrome c reductase hinge protein like
UQCRB	ubiquinol-cytochrome c reductase binding protein
UQCRQ	ubiquinol-cytochrome c reductase complex III subunit VII
UQCR10	ubiquinol-cytochrome c reductase, complex III subunit X
UQCR11	ubiquinol-cytochrome c reductase, complex III subunit XI
COX10	COX10, heme A:farnesyltransferase cytochrome c oxidase assembly factor
COX3	cytochrome c oxidase III
COX1	cytochrome c oxidase subunit I
COX2	cytochrome c oxidase subunit II
COX4I2	cytochrome c oxidase subunit 4I2
COX4I1	cytochrome c oxidase subunit 4I1
COX5A	cytochrome c oxidase subunit 5A
COX5B	cytochrome c oxidase subunit 5B
COX6A1	cytochrome c oxidase subunit 6A1
COX6A2	cytochrome c oxidase subunit 6A2
COX6B1	cytochrome c oxidase subunit 6B1
COX6B2	cytochrome c oxidase subunit 6B2
COX6C	cytochrome c oxidase subunit 6C
COX7A1	cytochrome c oxidase subunit 7A1
COX7A2	cytochrome c oxidase subunit 7A2
COX7A2L	cytochrome c oxidase subunit 7A2 like
COX7B	cytochrome c oxidase subunit 7B
COX7B2	cytochrome c oxidase subunit 7B2
COX7C	cytochrome c oxidase subunit 7C
COX8C	cytochrome c oxidase subunit 8C
COX8A	cytochrome c oxidase subunit 8A
COX11	COX11, cytochrome c oxidase copper chaperone
COX15	COX15, cytochrome c oxidase assembly homolog
COX17	COX17, cytochrome c oxidase copper chaperone
ATP5A1	ATP synthase, H+ transporting, mitochondrial F1 complex, alpha subunit 1, cardiac muscle
ATP5B	ATP synthase, H+ transporting, mitochondrial F1 complex, beta polypeptide
ATP5C1	ATP synthase, H+ transporting, mitochondrial F1 complex, gamma polypeptide 1
ATP5D	ATP synthase, H+ transporting, mitochondrial F1 complex, delta subunit
ATP5E	ATP synthase, H+ transporting, mitochondrial F1 complex, epsilon subunit
ATP5O	ATP synthase, H+ transporting, mitochondrial F1 complex, O subunit
ATP6	ATP synthase F0 subunit 6
ATP5F1	ATP synthase, H+ transporting, mitochondrial Fo complex subunit B1
ATP5G1	ATP synthase, H+ transporting, mitochondrial Fo complex subunit C1 (subunit 9)
ATP5G2	ATP synthase, H+ transporting, mitochondrial Fo complex subunit C2 (subunit 9)
ATP5G3	ATP synthase, H+ transporting, mitochondrial Fo complex subunit C3 (subunit 9)
ATP5H	ATP synthase, H+ transporting, mitochondrial Fo complex subunit D
ATP5I	ATP synthase, H+ transporting, mitochondrial Fo complex subunit E
ATP5J2	ATP synthase, H+ transporting, mitochondrial Fo complex subunit F2
ATP5L	ATP synthase, H+ transporting, mitochondrial Fo complex subunit G
ATP5J	ATP synthase, H+ transporting, mitochondrial Fo complex subunit F6
ATP8	ATP synthase F0 subunit 8
ATP6V1A	ATPase H+ transporting V1 subunit A
ATP6V1B1	ATPase H+ transporting V1 subunit B1
ATP6V1B2	ATPase H+ transporting V1 subunit B2
ATP6V1C2	ATPase H+ transporting V1 subunit C2
ATP6V1C1	ATPase H+ transporting V1 subunit C1
ATP6V1D	ATPase H+ transporting V1 subunit D
ATP6V1E2	ATPase H+ transporting V1 subunit E2
ATP6V1E1	ATPase H+ transporting V1 subunit E1
ATP6V1F	ATPase H+ transporting V1 subunit F
ATP6V1G1	ATPase H+ transporting V1 subunit G1
ATP6V1G3	ATPase H+ transporting V1 subunit G3
ATP6V1G2	ATPase H+ transporting V1 subunit G2
ATP6V1H	ATPase H+ transporting V1 subunit H
TCIRG1	T-cell immune regulator 1, ATPase H+ transporting V0 subunit a3
ATP6V0A2	ATPase H+ transporting V0 subunit a2
ATP6V0A4	ATPase H+ transporting V0 subunit a4
ATP6V0A1	ATPase H+ transporting V0 subunit a1
ATP6V0C	ATPase H+ transporting V0 subunit c
ATP6V0B	ATPase H+ transporting V0 subunit b
ATP6V0D1	ATPase H+ transporting V0 subunit d1
ATP6V0D2	ATPase H+ transporting V0 subunit d2
ATP6V0E1	ATPase H+ transporting V0 subunit e1
ATP6V0E2	ATPase H+ transporting V0 subunit e2
ATP6AP1	ATPase H+ transporting accessory protein 1
ATP4A	ATPase H+/K+ transporting alpha subunit
ATP4B	ATPase H+/K+ transporting beta subunit
ATP12A	ATPase H+/K+ transporting non-gastric alpha2 subunit
PPA2	pyrophosphatase (inorganic) 2
PPA1	pyrophosphatase (inorganic) 1
LHPP	phospholysine phosphohistidine inorganic pyrophosphate phosphatase
Nitrogen metabolism [PATH:hsa00910]
GLUD2	glutamate dehydrogenase 2
GLUD1	glutamate dehydrogenase 1
GLUL	glutamate-ammonia ligase
CPS1	carbamoyl-phosphate synthase 1
CA13	carbonic anhydrase 13
CA1	carbonic anhydrase 1
CA6	carbonic anhydrase 6
CA7	carbonic anhydrase 7
CA12	carbonic anhydrase 12
CA5B	carbonic anhydrase 5B
CA14	carbonic anhydrase 14
CA9	carbonic anhydrase 9
CA3	carbonic anhydrase 3
CA5A	carbonic anhydrase 5A
CA8	carbonic anhydrase 8
CA2	carbonic anhydrase 2
CA4	carbonic anhydrase 4
Sulfur metabolism [PATH:hsa00920]
PAPSS2	3'-phosphoadenosine 5'-phosphosulfate synthase 2
PAPSS1	3'-phosphoadenosine 5'-phosphosulfate synthase 1
BPNT1	3'(2'), 5'-bisphosphate nucleotidase 1
IMPAD1	inositol monophosphatase domain containing 1
SUOX	sulfite oxidase
CYCS	cytochrome c, somatic
ETHE1	ETHE1, persulfide dioxygenase
MPST	mercaptopyruvate sulfurtransferase
TST	thiosulfate sulfurtransferase
SQOR	sulfide quinone oxidoreductase
Fatty acid biosynthesis [PATH:hsa00061]
ACACA	acetyl-CoA carboxylase alpha
ACACB	acetyl-CoA carboxylase beta
MCAT	malonyl-CoA-acyl carrier protein transacylase
FASN	fatty acid synthase
OXSM	3-oxoacyl-ACP synthase, mitochondrial
OLAH	oleoyl-ACP hydrolase
ACSL6	acyl-CoA synthetase long chain family member 6
ACSL4	acyl-CoA synthetase long chain family member 4
ACSL1	acyl-CoA synthetase long chain family member 1
ACSL5	acyl-CoA synthetase long chain family member 5
ACSL3	acyl-CoA synthetase long chain family member 3
ACSBG1	acyl-CoA synthetase bubblegum family member 1
ACSBG2	acyl-CoA synthetase bubblegum family member 2
Fatty acid elongation [PATH:hsa00062]
ACAA2	acetyl-CoA acyltransferase 2
HADHB	hydroxyacyl-CoA dehydrogenase trifunctional multienzyme complex subunit beta
HADH	hydroxyacyl-CoA dehydrogenase
HADHA	hydroxyacyl-CoA dehydrogenase trifunctional multienzyme complex subunit alpha
ECHS1	enoyl-CoA hydratase, short chain 1
MECR	mitochondrial trans-2-enoyl-CoA reductase
PPT1	palmitoyl-protein thioesterase 1
PPT2	palmitoyl-protein thioesterase 2
ELOVL1	ELOVL fatty acid elongase 1
ELOVL2	ELOVL fatty acid elongase 2
ELOVL3	ELOVL fatty acid elongase 3
ELOVL4	ELOVL fatty acid elongase 4
ELOVL5	ELOVL fatty acid elongase 5
ELOVL6	ELOVL fatty acid elongase 6
ELOVL7	ELOVL fatty acid elongase 7
HSD17B12	hydroxysteroid 17-beta dehydrogenase 12
HACD2	3-hydroxyacyl-CoA dehydratase 2
HACD1	3-hydroxyacyl-CoA dehydratase 1
HACD4	3-hydroxyacyl-CoA dehydratase 4
HACD3	3-hydroxyacyl-CoA dehydratase 3
TECR	trans-2,3-enoyl-CoA reductase
ACOT4	acyl-CoA thioesterase 4
ACOT2	acyl-CoA thioesterase 2
ACOT1	acyl-CoA thioesterase 1
ACOT7	acyl-CoA thioesterase 7
Fatty acid degradation [PATH:hsa00071]
ACAT2	acetyl-CoA acetyltransferase 2
ACAT1	acetyl-CoA acetyltransferase 1
ACAA1	acetyl-CoA acyltransferase 1
ACAA2	acetyl-CoA acyltransferase 2
HADHB	hydroxyacyl-CoA dehydrogenase trifunctional multienzyme complex subunit beta
HADH	hydroxyacyl-CoA dehydrogenase
HADHA	hydroxyacyl-CoA dehydrogenase trifunctional multienzyme complex subunit alpha
EHHADH	enoyl-CoA hydratase and 3-hydroxyacyl CoA dehydrogenase
ECHS1	enoyl-CoA hydratase, short chain 1
ACOX3	acyl-CoA oxidase 3, pristanoyl
ACOX1	acyl-CoA oxidase 1
ACADS	acyl-CoA dehydrogenase short chain
ACADM	acyl-CoA dehydrogenase medium chain
ACADL	acyl-CoA dehydrogenase long chain
ACADSB	acyl-CoA dehydrogenase short/branched chain
ACADVL	acyl-CoA dehydrogenase very long chain
GCDH	glutaryl-CoA dehydrogenase
ACSL6	acyl-CoA synthetase long chain family member 6
ACSL4	acyl-CoA synthetase long chain family member 4
ACSL1	acyl-CoA synthetase long chain family member 1
ACSL5	acyl-CoA synthetase long chain family member 5
ACSL3	acyl-CoA synthetase long chain family member 3
ACSBG1	acyl-CoA synthetase bubblegum family member 1
ACSBG2	acyl-CoA synthetase bubblegum family member 2
CPT1A	carnitine palmitoyltransferase 1A
CPT1B	carnitine palmitoyltransferase 1B
CPT1C	carnitine palmitoyltransferase 1C
CPT2	carnitine palmitoyltransferase 2
ECI1	enoyl-CoA delta isomerase 1
ECI2	enoyl-CoA delta isomerase 2
CYP4A11	cytochrome P450 family 4 subfamily A member 11
CYP4A22	cytochrome P450 family 4 subfamily A member 22
ADH1A	alcohol dehydrogenase 1A (class I), alpha polypeptide
ADH1B	alcohol dehydrogenase 1B (class I), beta polypeptide
ADH1C	alcohol dehydrogenase 1C (class I), gamma polypeptide
ADH7	alcohol dehydrogenase 7 (class IV), mu or sigma polypeptide
ADH4	alcohol dehydrogenase 4 (class II), pi polypeptide
ADH5	alcohol dehydrogenase 5 (class III), chi polypeptide
ADH6	alcohol dehydrogenase 6 (class V)
ALDH2	aldehyde dehydrogenase 2 family (mitochondrial)
ALDH3A2	aldehyde dehydrogenase 3 family member A2
ALDH1B1	aldehyde dehydrogenase 1 family member B1
ALDH7A1	aldehyde dehydrogenase 7 family member A1
ALDH9A1	aldehyde dehydrogenase 9 family member A1
HMGCS1	3-hydroxy-3-methylglutaryl-CoA synthase 1
HMGCS2	3-hydroxy-3-methylglutaryl-CoA synthase 2
HMGCL	3-hydroxymethyl-3-methylglutaryl-CoA lyase
HMGCLL1	3-hydroxymethyl-3-methylglutaryl-CoA lyase like 1
OXCT1	3-oxoacid CoA-transferase 1
OXCT2	3-oxoacid CoA-transferase 2
ACAT2	acetyl-CoA acetyltransferase 2
ACAT1	acetyl-CoA acetyltransferase 1
BDH1	3-hydroxybutyrate dehydrogenase 1
BDH2	3-hydroxybutyrate dehydrogenase 2
FAR2	fatty acyl-CoA reductase 2
FAR1	fatty acyl-CoA reductase 1
Steroid biosynthesis [PATH:hsa00100]
FDFT1	farnesyl-diphosphate farnesyltransferase 1
SQLE	squalene epoxidase
LSS	lanosterol synthase
CYP51A1	cytochrome P450 family 51 subfamily A member 1
TM7SF2	transmembrane 7 superfamily member 2
MSMO1	methylsterol monooxygenase 1
NSDHL	NAD(P) dependent steroid dehydrogenase-like
HSD17B7	hydroxysteroid 17-beta dehydrogenase 7
EBP	emopamil binding protein (sterol isomerase)
DHCR24	24-dehydrocholesterol reductase
SC5D	sterol-C5-desaturase
DHCR7	7-dehydrocholesterol reductase
LIPA	lipase A, lysosomal acid type
CEL	carboxyl ester lipase
SOAT2	sterol O-acyltransferase 2
SOAT1	sterol O-acyltransferase 1
CYP2R1	cytochrome P450 family 2 subfamily R member 1
CYP27B1	cytochrome P450 family 27 subfamily B member 1
CYP24A1	cytochrome P450 family 24 subfamily A member 1
Primary bile acid biosynthesis [PATH:hsa00120]
CYP46A1	cytochrome P450 family 46 subfamily A member 1
CYP39A1	cytochrome P450 family 39 subfamily A member 1
HSD3B7	hydroxy-delta-5-steroid dehydrogenase, 3 beta- and steroid delta-isomerase 7
CH25H	cholesterol 25-hydroxylase
CYP7B1	cytochrome P450 family 7 subfamily B member 1
CYP7A1	cytochrome P450 family 7 subfamily A member 1
CYP27A1	cytochrome P450 family 27 subfamily A member 1
CYP8B1	cytochrome P450 family 8 subfamily B member 1
AKR1D1	aldo-keto reductase family 1 member D1
AKR1C4	aldo-keto reductase family 1 member C4
SLC27A5	solute carrier family 27 member 5
AMACR	alpha-methylacyl-CoA racemase
ACOX2	acyl-CoA oxidase 2
HSD17B4	hydroxysteroid 17-beta dehydrogenase 4
SCP2	sterol carrier protein 2
ACOT8	acyl-CoA thioesterase 8
BAAT	bile acid-CoA:amino acid N-acyltransferase
Steroid hormone biosynthesis [PATH:hsa00140]
CYP11A1	cytochrome P450 family 11 subfamily A member 1
CYP17A1	cytochrome P450 family 17 subfamily A member 1
STS	steroid sulfatase
SULT2B1	sulfotransferase family 2B member 1
CYP21A2	cytochrome P450 family 21 subfamily A member 2
HSD3B1	hydroxy-delta-5-steroid dehydrogenase, 3 beta- and steroid delta-isomerase 1
HSD3B2	hydroxy-delta-5-steroid dehydrogenase, 3 beta- and steroid delta-isomerase 2
SRD5A1	steroid 5 alpha-reductase 1
SRD5A2	steroid 5 alpha-reductase 2
SRD5A3	steroid 5 alpha-reductase 3
AKR1C2	aldo-keto reductase family 1 member C2
AKR1C3	aldo-keto reductase family 1 member C3
CYP11B1	cytochrome P450 family 11 subfamily B member 1
CYP11B2	cytochrome P450 family 11 subfamily B member 2
AKR1D1	aldo-keto reductase family 1 member D1
AKR1C4	aldo-keto reductase family 1 member C4
HSD11B1	hydroxysteroid 11-beta dehydrogenase 1
HSD11B2	hydroxysteroid 11-beta dehydrogenase 2
AKR1C1	aldo-keto reductase family 1 member C1
CYP7B1	cytochrome P450 family 7 subfamily B member 1
SULT1E1	sulfotransferase family 1E member 1
HSD17B1	hydroxysteroid 17-beta dehydrogenase 1
HSD17B2	hydroxysteroid 17-beta dehydrogenase 2
HSD17B6	hydroxysteroid 17-beta dehydrogenase 6
HSD17B7	hydroxysteroid 17-beta dehydrogenase 7
HSD17B8	hydroxysteroid 17-beta dehydrogenase 8
HSD17B12	hydroxysteroid 17-beta dehydrogenase 12
CYP1A1	cytochrome P450 family 1 subfamily A member 1
CYP1A2	cytochrome P450 family 1 subfamily A member 2
CYP3A5	cytochrome P450 family 3 subfamily A member 5
CYP3A7	cytochrome P450 family 3 subfamily A member 7
CYP3A7-CYP3A51P	CYP3A7-CYP3A51P readthrough
CYP2E1	cytochrome P450 family 2 subfamily E member 1
CYP3A4	cytochrome P450 family 3 subfamily A member 4
CYP1B1	cytochrome P450 family 1 subfamily B member 1
CYP19A1	cytochrome P450 family 19 subfamily A member 1
CYP7A1	cytochrome P450 family 7 subfamily A member 1
UGT2A1	UDP glucuronosyltransferase family 2 member A1 complex locus
UGT2A3	UDP glucuronosyltransferase family 2 member A3
UGT2B17	UDP glucuronosyltransferase family 2 member B17
UGT2B11	UDP glucuronosyltransferase family 2 member B11
UGT2B28	UDP glucuronosyltransferase family 2 member B28
UGT1A6	UDP glucuronosyltransferase family 1 member A6
UGT1A4	UDP glucuronosyltransferase family 1 member A4
UGT1A1	UDP glucuronosyltransferase family 1 member A1
UGT1A3	UDP glucuronosyltransferase family 1 member A3
UGT2B10	UDP glucuronosyltransferase family 2 member B10
UGT1A9	UDP glucuronosyltransferase family 1 member A9
UGT2B7	UDP glucuronosyltransferase family 2 member B7
UGT1A10	UDP glucuronosyltransferase family 1 member A10
UGT1A8	UDP glucuronosyltransferase family 1 member A8
UGT1A5	UDP glucuronosyltransferase family 1 member A5
UGT2B15	UDP glucuronosyltransferase family 2 member B15
UGT1A7	UDP glucuronosyltransferase family 1 member A7
UGT2B4	UDP glucuronosyltransferase family 2 member B4
UGT2A2	UDP glucuronosyltransferase family 2 member A2
COMT	catechol-O-methyltransferase
HSD17B3	hydroxysteroid 17-beta dehydrogenase 3
Glycerolipid metabolism [PATH:hsa00561]
GLYCTK	glycerate kinase
ALDH2	aldehyde dehydrogenase 2 family (mitochondrial)
ALDH3A2	aldehyde dehydrogenase 3 family member A2
ALDH1B1	aldehyde dehydrogenase 1 family member B1
ALDH7A1	aldehyde dehydrogenase 7 family member A1
ALDH9A1	aldehyde dehydrogenase 9 family member A1
AKR1B1	aldo-keto reductase family 1 member B
AKR1B10	aldo-keto reductase family 1 member B10
AKR1A1	aldo-keto reductase family 1 member A1
TKFC	triokinase and FMN cyclase
GK2	glycerol kinase 2
GK	glycerol kinase
GPAM	glycerol-3-phosphate acyltransferase, mitochondrial
GPAT2	glycerol-3-phosphate acyltransferase 2, mitochondrial
GPAT4	glycerol-3-phosphate acyltransferase 4
GPAT3	glycerol-3-phosphate acyltransferase 3
AGPAT1	1-acylglycerol-3-phosphate O-acyltransferase 1
AGPAT2	1-acylglycerol-3-phosphate O-acyltransferase 2
AGPAT5	1-acylglycerol-3-phosphate O-acyltransferase 5
LCLAT1	lysocardiolipin acyltransferase 1
MBOAT1	membrane bound O-acyltransferase domain containing 1
MBOAT2	membrane bound O-acyltransferase domain containing 2
AGPAT3	1-acylglycerol-3-phosphate O-acyltransferase 3
AGPAT4	1-acylglycerol-3-phosphate O-acyltransferase 4
PLPP1	phospholipid phosphatase 1
PLPP3	phospholipid phosphatase 3
PLPP2	phospholipid phosphatase 2
LPIN1	lipin 1
LPIN3	lipin 3
LPIN2	lipin 2
PLPP5	phospholipid phosphatase 5
PLPP4	phospholipid phosphatase 4
DGKZ	diacylglycerol kinase zeta
DGKD	diacylglycerol kinase delta
DGKI	diacylglycerol kinase iota
DGKA	diacylglycerol kinase alpha
DGKE	diacylglycerol kinase epsilon
DGKB	diacylglycerol kinase beta
DGKH	diacylglycerol kinase eta
DGKG	diacylglycerol kinase gamma
DGKQ	diacylglycerol kinase theta
DGKK	diacylglycerol kinase kappa
DGAT1	diacylglycerol O-acyltransferase 1
DGAT2	diacylglycerol O-acyltransferase 2
MOGAT3	monoacylglycerol O-acyltransferase 3
LIPG	lipase G, endothelial type
LIPC	lipase C, hepatic type
CEL	carboxyl ester lipase
PNPLA2	patatin like phospholipase domain containing 2
PNPLA3	patatin like phospholipase domain containing 3
PNLIP	pancreatic lipase
PNLIPRP1	pancreatic lipase related protein 1
PNLIPRP2	pancreatic lipase related protein 2 (gene/pseudogene)
PNLIPRP3	pancreatic lipase related protein 3
LIPF	lipase F, gastric type
LPL	lipoprotein lipase
AGK	acylglycerol kinase
MGLL	monoglyceride lipase
MOGAT1	monoacylglycerol O-acyltransferase 1
MOGAT2	monoacylglycerol O-acyltransferase 2
GLA	galactosidase alpha
Glycerophospholipid metabolism [PATH:hsa00564]
GPD1L	glycerol-3-phosphate dehydrogenase 1 like
GPD1	glycerol-3-phosphate dehydrogenase 1
GPD2	glycerol-3-phosphate dehydrogenase 2
GPAM	glycerol-3-phosphate acyltransferase, mitochondrial
GPAT2	glycerol-3-phosphate acyltransferase 2, mitochondrial
GPAT4	glycerol-3-phosphate acyltransferase 4
GPAT3	glycerol-3-phosphate acyltransferase 3
AGPAT1	1-acylglycerol-3-phosphate O-acyltransferase 1
AGPAT2	1-acylglycerol-3-phosphate O-acyltransferase 2
AGPAT5	1-acylglycerol-3-phosphate O-acyltransferase 5
LCLAT1	lysocardiolipin acyltransferase 1
MBOAT1	membrane bound O-acyltransferase domain containing 1
MBOAT2	membrane bound O-acyltransferase domain containing 2
AGPAT3	1-acylglycerol-3-phosphate O-acyltransferase 3
AGPAT4	1-acylglycerol-3-phosphate O-acyltransferase 4
GNPAT	glyceronephosphate O-acyltransferase
ADPRM	ADP-ribose/CDP-alcohol diphosphatase, manganese dependent
PLPP1	phospholipid phosphatase 1
PLPP3	phospholipid phosphatase 3
PLPP2	phospholipid phosphatase 2
LPIN1	lipin 1
LPIN3	lipin 3
LPIN2	lipin 2
PLPP5	phospholipid phosphatase 5
PLPP4	phospholipid phosphatase 4
DGKZ	diacylglycerol kinase zeta
DGKD	diacylglycerol kinase delta
DGKI	diacylglycerol kinase iota
DGKA	diacylglycerol kinase alpha
DGKE	diacylglycerol kinase epsilon
DGKB	diacylglycerol kinase beta
DGKH	diacylglycerol kinase eta
DGKG	diacylglycerol kinase gamma
DGKQ	diacylglycerol kinase theta
DGKK	diacylglycerol kinase kappa
CHPT1	choline phosphotransferase 1
CEPT1	choline/ethanolamine phosphotransferase 1
PLD1	phospholipase D1
PLD2	phospholipase D2
PLD3	phospholipase D family member 3
PLD4	phospholipase D family member 4
LCAT	lecithin-cholesterol acyltransferase
PLA2G10	phospholipase A2 group X
PLA2G2D	phospholipase A2 group IID
PLA2G2E	phospholipase A2 group IIE
PLA2G3	phospholipase A2 group III
PLA2G2F	phospholipase A2 group IIF
PLA2G12A	phospholipase A2 group XIIA
PLA2G12B	phospholipase A2 group XIIB
PLA2G1B	phospholipase A2 group IB
PLA2G5	phospholipase A2 group V
PLA2G2A	phospholipase A2 group IIA
PLA2G2C	phospholipase A2 group IIC
PLA2G4E	phospholipase A2 group IVE
PLA2G4A	phospholipase A2 group IVA
JMJD7-PLA2G4B	JMJD7-PLA2G4B readthrough
PLA2G4B	phospholipase A2 group IVB
PLA2G4C	phospholipase A2 group IVC
PLA2G4D	phospholipase A2 group IVD
PLA2G4F	phospholipase A2 group IVF
PLA2G6	phospholipase A2 group VI
PLB1	phospholipase B1
PLA2G16	phospholipase A2 group XVI
LPCAT2	lysophosphatidylcholine acyltransferase 2
LPCAT1	lysophosphatidylcholine acyltransferase 1
LPCAT4	lysophosphatidylcholine acyltransferase 4
LPCAT3	lysophosphatidylcholine acyltransferase 3
LYPLA1	lysophospholipase I
PLA2G15	phospholipase A2 group XV
LYPLA2	lysophospholipase II
PNPLA6	patatin like phospholipase domain containing 6
PNPLA7	patatin like phospholipase domain containing 7
GPCPD1	glycerophosphocholine phosphodiesterase 1
CHAT	choline O-acetyltransferase
ACHE	acetylcholinesterase (Cartwright blood group)
CHKA	choline kinase alpha
CHKB	choline kinase beta
PHOSPHO1	phosphoethanolamine/phosphocholine phosphatase
PCYT1B	phosphate cytidylyltransferase 1, choline, beta
PCYT1A	phosphate cytidylyltransferase 1, choline, alpha
SELENOI	selenoprotein I
ETNK1	ethanolamine kinase 1
ETNK2	ethanolamine kinase 2
PCYT2	phosphate cytidylyltransferase 2, ethanolamine
ETNPPL	ethanolamine-phosphate phospho-lyase
PEMT	phosphatidylethanolamine N-methyltransferase
CDS1	CDP-diacylglycerol synthase 1
CDS2	CDP-diacylglycerol synthase 2
PTDSS1	phosphatidylserine synthase 1
PTDSS2	phosphatidylserine synthase 2
PISD	phosphatidylserine decarboxylase
PGS1	phosphatidylglycerophosphate synthase 1
CRLS1	cardiolipin synthase 1
TAZ	tafazzin
LPGAT1	lysophosphatidylglycerol acyltransferase 1
CDIPT	CDP-diacylglycerol--inositol 3-phosphatidyltransferase
MBOAT7	membrane bound O-acyltransferase domain containing 7
Ether lipid metabolism [PATH:hsa00565]
AGPS	alkylglycerone phosphate synthase
PLPP1	phospholipid phosphatase 1
PLPP3	phospholipid phosphatase 3
PLPP2	phospholipid phosphatase 2
SELENOI	selenoprotein I
CHPT1	choline phosphotransferase 1
CEPT1	choline/ethanolamine phosphotransferase 1
PLA2G10	phospholipase A2 group X
PLA2G2D	phospholipase A2 group IID
PLA2G2E	phospholipase A2 group IIE
PLA2G3	phospholipase A2 group III
PLA2G2F	phospholipase A2 group IIF
PLA2G12A	phospholipase A2 group XIIA
PLA2G12B	phospholipase A2 group XIIB
PLA2G1B	phospholipase A2 group IB
PLA2G5	phospholipase A2 group V
PLA2G2A	phospholipase A2 group IIA
PLA2G2C	phospholipase A2 group IIC
PLA2G4E	phospholipase A2 group IVE
PLA2G4A	phospholipase A2 group IVA
JMJD7-PLA2G4B	JMJD7-PLA2G4B readthrough
PLA2G4B	phospholipase A2 group IVB
PLA2G4C	phospholipase A2 group IVC
PLA2G4D	phospholipase A2 group IVD
PLA2G4F	phospholipase A2 group IVF
PLA2G6	phospholipase A2 group VI
PLB1	phospholipase B1
PLA2G16	phospholipase A2 group XVI
LPCAT4	lysophosphatidylcholine acyltransferase 4
ENPP6	ectonucleotide pyrophosphatase/phosphodiesterase 6
ENPP2	ectonucleotide pyrophosphatase/phosphodiesterase 2
TMEM86B	transmembrane protein 86B
PLD1	phospholipase D1
PLD2	phospholipase D2
PLD3	phospholipase D family member 3
PLD4	phospholipase D family member 4
UGT8	UDP glycosyltransferase 8
GAL3ST1	galactose-3-O-sulfotransferase 1
LPCAT2	lysophosphatidylcholine acyltransferase 2
LPCAT1	lysophosphatidylcholine acyltransferase 1
PAFAH1B1	platelet activating factor acetylhydrolase 1b regulatory subunit 1
PAFAH1B2	platelet activating factor acetylhydrolase 1b catalytic subunit 2
PAFAH1B3	platelet activating factor acetylhydrolase 1b catalytic subunit 3
PLA2G7	phospholipase A2 group VII
PAFAH2	platelet activating factor acetylhydrolase 2
Sphingolipid metabolism [PATH:hsa00600]
SPTLC1	serine palmitoyltransferase long chain base subunit 1
SPTLC2	serine palmitoyltransferase long chain base subunit 2
SPTLC3	serine palmitoyltransferase long chain base subunit 3
KDSR	3-ketodihydrosphingosine reductase
CERS2	ceramide synthase 2
CERS3	ceramide synthase 3
CERS6	ceramide synthase 6
CERS1	ceramide synthase 1
CERS4	ceramide synthase 4
CERS5	ceramide synthase 5
ASAH1	N-acylsphingosine amidohydrolase 1
ASAH2	N-acylsphingosine amidohydrolase 2
ACER2	alkaline ceramidase 2
ACER1	alkaline ceramidase 1
ACER3	alkaline ceramidase 3
DEGS1	delta 4-desaturase, sphingolipid 1
DEGS2	delta 4-desaturase, sphingolipid 2
SGMS1	sphingomyelin synthase 1
SGMS2	sphingomyelin synthase 2
SMPD1	sphingomyelin phosphodiesterase 1
SMPD2	sphingomyelin phosphodiesterase 2
SMPD3	sphingomyelin phosphodiesterase 3
SMPD4	sphingomyelin phosphodiesterase 4
ENPP7	ectonucleotide pyrophosphatase/phosphodiesterase 7
CERK	ceramide kinase
PLPP1	phospholipid phosphatase 1
PLPP3	phospholipid phosphatase 3
PLPP2	phospholipid phosphatase 2
SGPP1	sphingosine-1-phosphate phosphatase 1
SGPP2	sphingosine-1-phosphate phosphatase 2
SPHK1	sphingosine kinase 1
SPHK2	sphingosine kinase 2
SGPL1	sphingosine-1-phosphate lyase 1
UGCG	UDP-glucose ceramide glucosyltransferase
GBA	glucosylceramidase beta
GBA2	glucosylceramidase beta 2
B4GALT6	beta-1,4-galactosyltransferase 6
GLB1	galactosidase beta 1
UGT8	UDP glycosyltransferase 8
GALC	galactosylceramidase
GAL3ST1	galactose-3-O-sulfotransferase 1
ARSA	arylsulfatase A
NEU1	neuraminidase 1
NEU3	neuraminidase 3
NEU4	neuraminidase 4
NEU2	neuraminidase 2
GLA	galactosidase alpha
Arachidonic acid metabolism [PATH:hsa00590]
PLA2G10	phospholipase A2 group X
PLA2G2D	phospholipase A2 group IID
PLA2G2E	phospholipase A2 group IIE
PLA2G3	phospholipase A2 group III
PLA2G2F	phospholipase A2 group IIF
PLA2G12A	phospholipase A2 group XIIA
PLA2G12B	phospholipase A2 group XIIB
PLA2G1B	phospholipase A2 group IB
PLA2G5	phospholipase A2 group V
PLA2G2A	phospholipase A2 group IIA
PLA2G2C	phospholipase A2 group IIC
PLA2G4E	phospholipase A2 group IVE
PLA2G4A	phospholipase A2 group IVA
JMJD7-PLA2G4B	JMJD7-PLA2G4B readthrough
PLA2G4B	phospholipase A2 group IVB
PLA2G4C	phospholipase A2 group IVC
PLA2G4D	phospholipase A2 group IVD
PLA2G4F	phospholipase A2 group IVF
PLA2G6	phospholipase A2 group VI
PLB1	phospholipase B1
PLA2G16	phospholipase A2 group XVI
PTGS1	prostaglandin-endoperoxide synthase 1
PTGS2	prostaglandin-endoperoxide synthase 2
PTGES	prostaglandin E synthase
PTGES2	prostaglandin E synthase 2
PTGES3	prostaglandin E synthase 3
CBR1	carbonyl reductase 1
CBR3	carbonyl reductase 3
FAM213B	family with sequence similarity 213 member B
TBXAS1	thromboxane A synthase 1
PTGDS	prostaglandin D2 synthase
HPGDS	hematopoietic prostaglandin D synthase
AKR1C3	aldo-keto reductase family 1 member C3
PTGIS	prostaglandin I2 synthase
ALOX5	arachidonate 5-lipoxygenase
LTA4H	leukotriene A4 hydrolase
CYP4F2	cytochrome P450 family 4 subfamily F member 2
CYP4F3	cytochrome P450 family 4 subfamily F member 3
LTC4S	leukotriene C4 synthase
GGT1	gamma-glutamyltransferase 1
GGT5	gamma-glutamyltransferase 5
GPX6	glutathione peroxidase 6
GPX7	glutathione peroxidase 7
GPX2	glutathione peroxidase 2
GPX3	glutathione peroxidase 3
GPX1	glutathione peroxidase 1
GPX5	glutathione peroxidase 5
GPX8	glutathione peroxidase 8 (putative)
CYP2E1	cytochrome P450 family 2 subfamily E member 1
CYP2J2	cytochrome P450 family 2 subfamily J member 2
CYP2U1	cytochrome P450 family 2 subfamily U member 1
CYP4A11	cytochrome P450 family 4 subfamily A member 11
CYP2C19	cytochrome P450 family 2 subfamily C member 19
CYP4F8	cytochrome P450 family 4 subfamily F member 8
ALOX12	arachidonate 12-lipoxygenase, 12S type
ALOX12B	arachidonate 12-lipoxygenase, 12R type
ALOX15B	arachidonate 15-lipoxygenase, type B
CYP2B6	cytochrome P450 family 2 subfamily B member 6
CYP2C8	cytochrome P450 family 2 subfamily C member 8
CYP2C9	cytochrome P450 family 2 subfamily C member 9
EPHX2	epoxide hydrolase 2
ALOX15	arachidonate 15-lipoxygenase
Linoleic acid metabolism [PATH:hsa00591]
PLA2G10	phospholipase A2 group X
PLA2G2D	phospholipase A2 group IID
PLA2G2E	phospholipase A2 group IIE
PLA2G3	phospholipase A2 group III
PLA2G2F	phospholipase A2 group IIF
PLA2G12A	phospholipase A2 group XIIA
PLA2G12B	phospholipase A2 group XIIB
PLA2G1B	phospholipase A2 group IB
PLA2G5	phospholipase A2 group V
PLA2G2A	phospholipase A2 group IIA
PLA2G2C	phospholipase A2 group IIC
PLA2G4E	phospholipase A2 group IVE
PLA2G4A	phospholipase A2 group IVA
JMJD7-PLA2G4B	JMJD7-PLA2G4B readthrough
PLA2G4B	phospholipase A2 group IVB
PLA2G4C	phospholipase A2 group IVC
PLA2G4D	phospholipase A2 group IVD
PLA2G4F	phospholipase A2 group IVF
PLA2G6	phospholipase A2 group VI
PLB1	phospholipase B1
PLA2G16	phospholipase A2 group XVI
ALOX15	arachidonate 15-lipoxygenase
CYP1A2	cytochrome P450 family 1 subfamily A member 2
CYP2C8	cytochrome P450 family 2 subfamily C member 8
CYP2C9	cytochrome P450 family 2 subfamily C member 9
CYP2C19	cytochrome P450 family 2 subfamily C member 19
CYP2J2	cytochrome P450 family 2 subfamily J member 2
CYP2E1	cytochrome P450 family 2 subfamily E member 1
CYP3A4	cytochrome P450 family 3 subfamily A member 4
alpha-Linolenic acid metabolism [PATH:hsa00592]
PLA2G10	phospholipase A2 group X
PLA2G2D	phospholipase A2 group IID
PLA2G2E	phospholipase A2 group IIE
PLA2G3	phospholipase A2 group III
PLA2G2F	phospholipase A2 group IIF
PLA2G12A	phospholipase A2 group XIIA
PLA2G12B	phospholipase A2 group XIIB
PLA2G1B	phospholipase A2 group IB
PLA2G5	phospholipase A2 group V
PLA2G2A	phospholipase A2 group IIA
PLA2G2C	phospholipase A2 group IIC
PLA2G4E	phospholipase A2 group IVE
PLA2G4A	phospholipase A2 group IVA
JMJD7-PLA2G4B	JMJD7-PLA2G4B readthrough
PLA2G4B	phospholipase A2 group IVB
PLA2G4C	phospholipase A2 group IVC
PLA2G4D	phospholipase A2 group IVD
PLA2G4F	phospholipase A2 group IVF
PLA2G6	phospholipase A2 group VI
PLB1	phospholipase B1
PLA2G16	phospholipase A2 group XVI
FADS2	fatty acid desaturase 2
ACOX3	acyl-CoA oxidase 3, pristanoyl
ACOX1	acyl-CoA oxidase 1
ACAA1	acetyl-CoA acyltransferase 1
Biosynthesis of unsaturated fatty acids [PATH:hsa01040]
ELOVL6	ELOVL fatty acid elongase 6
HSD17B12	hydroxysteroid 17-beta dehydrogenase 12
HACD2	3-hydroxyacyl-CoA dehydratase 2
HACD1	3-hydroxyacyl-CoA dehydratase 1
HACD4	3-hydroxyacyl-CoA dehydratase 4
HACD3	3-hydroxyacyl-CoA dehydratase 3
TECR	trans-2,3-enoyl-CoA reductase
PECR	peroxisomal trans-2-enoyl-CoA reductase
SCD	stearoyl-CoA desaturase
SCD5	stearoyl-CoA desaturase 5
FADS2	fatty acid desaturase 2
ELOVL5	ELOVL fatty acid elongase 5
FADS1	fatty acid desaturase 1
ELOVL2	ELOVL fatty acid elongase 2
ACOX3	acyl-CoA oxidase 3, pristanoyl
ACOX1	acyl-CoA oxidase 1
HADHA	hydroxyacyl-CoA dehydrogenase trifunctional multienzyme complex subunit alpha
ACAA1	acetyl-CoA acyltransferase 1
ACOT4	acyl-CoA thioesterase 4
ACOT2	acyl-CoA thioesterase 2
ACOT1	acyl-CoA thioesterase 1
ACOT7	acyl-CoA thioesterase 7
BAAT	bile acid-CoA:amino acid N-acyltransferase
Purine metabolism [PATH:hsa00230]
NUDT9	nudix hydrolase 9
ADPRM	ADP-ribose/CDP-alcohol diphosphatase, manganese dependent
NUDT5	nudix hydrolase 5
PGM1	phosphoglucomutase 1
PGM2	phosphoglucomutase 2
PRPS1L1	phosphoribosyl pyrophosphate synthetase 1-like 1
PRPS2	phosphoribosyl pyrophosphate synthetase 2
PRPS1	phosphoribosyl pyrophosphate synthetase 1
PPAT	phosphoribosyl pyrophosphate amidotransferase
GART	phosphoribosylglycinamide formyltransferase, phosphoribosylglycinamide synthetase, phosphoribosylaminoimidazole synthetase
PFAS	phosphoribosylformylglycinamidine synthase
PAICS	phosphoribosylaminoimidazole carboxylase and phosphoribosylaminoimidazolesuccinocarboxamide synthase
ADSL	adenylosuccinate lyase
ATIC	5-aminoimidazole-4-carboxamide ribonucleotide formyltransferase/IMP cyclohydrolase
APRT	adenine phosphoribosyltransferase
NT5C2	5'-nucleotidase, cytosolic II
NT5C1A	5'-nucleotidase, cytosolic IA
NT5C1B	5'-nucleotidase, cytosolic IB
NT5C	5', 3'-nucleotidase, cytosolic
NT5M	5',3'-nucleotidase, mitochondrial
NT5C3A	5'-nucleotidase, cytosolic IIIA
NT5C3B	5'-nucleotidase, cytosolic IIIB
NT5C1B-RDH14	NT5C1B-RDH14 readthrough
NT5E	5'-nucleotidase ecto
PNP	purine nucleoside phosphorylase
HPRT1	hypoxanthine phosphoribosyltransferase 1
IMPDH1	inosine monophosphate dehydrogenase 1
IMPDH2	inosine monophosphate dehydrogenase 2
NME6	NME/NM23 nucleoside diphosphate kinase 6
NME7	NME/NM23 family member 7
NME2	NME/NM23 nucleoside diphosphate kinase 2
NME4	NME/NM23 nucleoside diphosphate kinase 4
NME1	NME/NM23 nucleoside diphosphate kinase 1
NME3	NME/NM23 nucleoside diphosphate kinase 3
NME1-NME2	NME1-NME2 readthrough
AK9	adenylate kinase 9
ENTPD3	ectonucleoside triphosphate diphosphohydrolase 3
ENTPD8	ectonucleoside triphosphate diphosphohydrolase 8
ENTPD1	ectonucleoside triphosphate diphosphohydrolase 1
CANT1	calcium activated nucleotidase 1
ENTPD4	ectonucleoside triphosphate diphosphohydrolase 4
ENTPD5	ectonucleoside triphosphate diphosphohydrolase 5
ENTPD6	ectonucleoside triphosphate diphosphohydrolase 6 (putative)
NUDT16	nudix hydrolase 16
ITPA	inosine triphosphatase
XDH	xanthine dehydrogenase
NUDT2	nudix hydrolase 2
GMPS	guanine monophosphate synthase
GMPR	guanosine monophosphate reductase
GMPR2	guanosine monophosphate reductase 2
GDA	guanine deaminase
GUK1	guanylate kinase 1
PKM	pyruvate kinase M1/2
PKLR	pyruvate kinase L/R
RRM1	ribonucleotide reductase catalytic subunit M1
RRM2B	ribonucleotide reductase regulatory TP53 inducible subunit M2B
RRM2	ribonucleotide reductase regulatory subunit M2
DGUOK	deoxyguanosine kinase
POLR1A	RNA polymerase I subunit A
POLR1B	RNA polymerase I subunit B
ZNRD1	zinc ribbon domain containing 1
TWISTNB	TWIST neighbor
POLR1E	RNA polymerase I subunit E
POLR2A	RNA polymerase II subunit A
POLR2B	RNA polymerase II subunit B
POLR2C	RNA polymerase II subunit C
POLR2D	RNA polymerase II subunit D
POLR2E	RNA polymerase II subunit E
POLR2F	RNA polymerase II subunit F
POLR2G	RNA polymerase II subunit G
POLR2H	RNA polymerase II subunit H
POLR2I	RNA polymerase II subunit I
POLR2L	RNA polymerase II subunit L
POLR2J	RNA polymerase II subunit J
POLR2J3	RNA polymerase II subunit J3
POLR2J2	RNA polymerase II subunit J2
POLR2K	RNA polymerase II subunit K
POLR3A	RNA polymerase III subunit A
POLR3B	RNA polymerase III subunit B
POLR3C	RNA polymerase III subunit C
POLR3D	RNA polymerase III subunit D
POLR3E	RNA polymerase III subunit E
POLR1C	RNA polymerase I subunit C
POLR3K	RNA polymerase III subunit K
POLR1D	RNA polymerase I subunit D
POLR3H	RNA polymerase III subunit H
POLR3GL	RNA polymerase III subunit G like
POLR3G	RNA polymerase III subunit G
POLR3F	RNA polymerase III subunit F
POLA1	DNA polymerase alpha 1, catalytic subunit
POLA2	DNA polymerase alpha 2, accessory subunit
PRIM1	DNA primase subunit 1
PRIM2	DNA primase subunit 2
POLD1	DNA polymerase delta 1, catalytic subunit
POLD2	DNA polymerase delta 2, accessory subunit
POLD3	DNA polymerase delta 3, accessory subunit
POLD4	DNA polymerase delta 4, accessory subunit
POLE	DNA polymerase epsilon, catalytic subunit
POLE2	DNA polymerase epsilon 2, accessory subunit
POLE3	DNA polymerase epsilon 3, accessory subunit
POLE4	DNA polymerase epsilon 4, accessory subunit
HDDC3	HD domain containing 3
PRUNE1	prune exopolyphosphatase 1
ADCY1	adenylate cyclase 1
ADCY2	adenylate cyclase 2
ADCY3	adenylate cyclase 3
ADCY4	adenylate cyclase 4
ADCY5	adenylate cyclase 5
ADCY6	adenylate cyclase 6
ADCY7	adenylate cyclase 7
ADCY8	adenylate cyclase 8
ADCY9	adenylate cyclase 9
ADCY10	adenylate cyclase 10
GUCY1A2	guanylate cyclase 1 soluble subunit alpha 2
GUCY1A3	guanylate cyclase 1 soluble subunit alpha
GUCY1B3	guanylate cyclase 1 soluble subunit beta
GUCY2C	guanylate cyclase 2C
GUCY2D	guanylate cyclase 2D, retinal
GUCY2F	guanylate cyclase 2F, retinal
NPR1	natriuretic peptide receptor 1
NPR2	natriuretic peptide receptor 2
PDE1A	phosphodiesterase 1A
PDE1B	phosphodiesterase 1B
PDE1C	phosphodiesterase 1C
PDE2A	phosphodiesterase 2A
PDE3A	phosphodiesterase 3A
PDE3B	phosphodiesterase 3B
PDE5A	phosphodiesterase 5A
PDE6A	phosphodiesterase 6A
PDE6B	phosphodiesterase 6B
PDE6C	phosphodiesterase 6C
PDE6D	phosphodiesterase 6D
PDE6G	phosphodiesterase 6G
PDE6H	phosphodiesterase 6H
PDE9A	phosphodiesterase 9A
PDE10A	phosphodiesterase 10A
PDE11A	phosphodiesterase 11A
ADSSL1	adenylosuccinate synthase like 1
ADSS	adenylosuccinate synthase
AMPD2	adenosine monophosphate deaminase 2
AMPD3	adenosine monophosphate deaminase 3
AMPD1	adenosine monophosphate deaminase 1
ADK	adenosine kinase
DCK	deoxycytidine kinase
ADA	adenosine deaminase
ADA2	adenosine deaminase 2
AK7	adenylate kinase 7
AK4	adenylate kinase 4
AK5	adenylate kinase 5
AK2	adenylate kinase 2
AK1	adenylate kinase 1
AK8	adenylate kinase 8
AK6	adenylate kinase 6
AK3	adenylate kinase 3
ENTPD2	ectonucleoside triphosphate diphosphohydrolase 2
NTPCR	nucleoside-triphosphatase, cancer-related
PNPT1	polyribonucleotide nucleotidyltransferase 1
PDE4A	phosphodiesterase 4A
PDE4B	phosphodiesterase 4B
PDE4C	phosphodiesterase 4C
PDE4D	phosphodiesterase 4D
PDE7A	phosphodiesterase 7A
PDE7B	phosphodiesterase 7B
PDE8B	phosphodiesterase 8B
PDE8A	phosphodiesterase 8A
FHIT	fragile histidine triad
ENPP4	ectonucleotide pyrophosphatase/phosphodiesterase 4
PAPSS2	3'-phosphoadenosine 5'-phosphosulfate synthase 2
PAPSS1	3'-phosphoadenosine 5'-phosphosulfate synthase 1
ENPP1	ectonucleotide pyrophosphatase/phosphodiesterase 1
ENPP3	ectonucleotide pyrophosphatase/phosphodiesterase 3
URAD	ureidoimidazoline (2-oxo-4-hydroxy-4-carboxy-5-) decarboxylase
ALLC	allantoicase
Pyrimidine metabolism [PATH:hsa00240]
CAD	carbamoyl-phosphate synthetase 2, aspartate transcarbamylase, and dihydroorotase
DHODH	dihydroorotate dehydrogenase (quinone)
UMPS	uridine monophosphate synthetase
CMPK1	cytidine/uridine monophosphate kinase 1
CMPK2	cytidine/uridine monophosphate kinase 2
NME6	NME/NM23 nucleoside diphosphate kinase 6
NME7	NME/NM23 family member 7
NME2	NME/NM23 nucleoside diphosphate kinase 2
NME4	NME/NM23 nucleoside diphosphate kinase 4
NME1	NME/NM23 nucleoside diphosphate kinase 1
NME3	NME/NM23 nucleoside diphosphate kinase 3
NME1-NME2	NME1-NME2 readthrough
AK9	adenylate kinase 9
PNPT1	polyribonucleotide nucleotidyltransferase 1
ENTPD3	ectonucleoside triphosphate diphosphohydrolase 3
ENTPD8	ectonucleoside triphosphate diphosphohydrolase 8
ENTPD1	ectonucleoside triphosphate diphosphohydrolase 1
CANT1	calcium activated nucleotidase 1
ENTPD4	ectonucleoside triphosphate diphosphohydrolase 4
ENTPD5	ectonucleoside triphosphate diphosphohydrolase 5
ENTPD6	ectonucleoside triphosphate diphosphohydrolase 6 (putative)
CTPS1	CTP synthase 1
CTPS2	CTP synthase 2
POLR1A	RNA polymerase I subunit A
POLR1B	RNA polymerase I subunit B
ZNRD1	zinc ribbon domain containing 1
TWISTNB	TWIST neighbor
POLR1E	RNA polymerase I subunit E
POLR2A	RNA polymerase II subunit A
POLR2B	RNA polymerase II subunit B
POLR2C	RNA polymerase II subunit C
POLR2D	RNA polymerase II subunit D
POLR2E	RNA polymerase II subunit E
POLR2F	RNA polymerase II subunit F
POLR2G	RNA polymerase II subunit G
POLR2H	RNA polymerase II subunit H
POLR2I	RNA polymerase II subunit I
POLR2L	RNA polymerase II subunit L
POLR2J	RNA polymerase II subunit J
POLR2J3	RNA polymerase II subunit J3
POLR2J2	RNA polymerase II subunit J2
POLR2K	RNA polymerase II subunit K
POLR3A	RNA polymerase III subunit A
POLR3B	RNA polymerase III subunit B
POLR3C	RNA polymerase III subunit C
POLR3D	RNA polymerase III subunit D
POLR3E	RNA polymerase III subunit E
POLR1C	RNA polymerase I subunit C
POLR3K	RNA polymerase III subunit K
POLR1D	RNA polymerase I subunit D
POLR3H	RNA polymerase III subunit H
POLR3GL	RNA polymerase III subunit G like
POLR3G	RNA polymerase III subunit G
POLR3F	RNA polymerase III subunit F
POLA1	DNA polymerase alpha 1, catalytic subunit
POLA2	DNA polymerase alpha 2, accessory subunit
PRIM1	DNA primase subunit 1
PRIM2	DNA primase subunit 2
POLD1	DNA polymerase delta 1, catalytic subunit
POLD2	DNA polymerase delta 2, accessory subunit
POLD3	DNA polymerase delta 3, accessory subunit
POLD4	DNA polymerase delta 4, accessory subunit
POLE	DNA polymerase epsilon, catalytic subunit
POLE2	DNA polymerase epsilon 2, accessory subunit
POLE3	DNA polymerase epsilon 3, accessory subunit
POLE4	DNA polymerase epsilon 4, accessory subunit
UCK1	uridine-cytidine kinase 1
UCK2	uridine-cytidine kinase 2
UCKL1	uridine-cytidine kinase 1 like 1
NT5C2	5'-nucleotidase, cytosolic II
NT5C1A	5'-nucleotidase, cytosolic IA
NT5C1B	5'-nucleotidase, cytosolic IB
NT5C	5', 3'-nucleotidase, cytosolic
NT5M	5',3'-nucleotidase, mitochondrial
NT5C3A	5'-nucleotidase, cytosolic IIIA
NT5C3B	5'-nucleotidase, cytosolic IIIB
NT5C1B-RDH14	NT5C1B-RDH14 readthrough
NT5E	5'-nucleotidase ecto
UPP2	uridine phosphorylase 2
UPP1	uridine phosphorylase 1
UPRT	uracil phosphoribosyltransferase homolog
DPYD	dihydropyrimidine dehydrogenase
DPYS	dihydropyrimidinase
UPB1	beta-ureidopropionase 1
ENPP1	ectonucleotide pyrophosphatase/phosphodiesterase 1
ENPP3	ectonucleotide pyrophosphatase/phosphodiesterase 3
RRM1	ribonucleotide reductase catalytic subunit M1
RRM2B	ribonucleotide reductase regulatory TP53 inducible subunit M2B
RRM2	ribonucleotide reductase regulatory subunit M2
DCTPP1	dCTP pyrophosphatase 1
DUT	deoxyuridine triphosphatase
TYMS	thymidylate synthetase
CDA	cytidine deaminase
TYMP	thymidine phosphorylase
PNP	purine nucleoside phosphorylase
DCK	deoxycytidine kinase
DCTD	dCMP deaminase
TK2	thymidine kinase 2, mitochondrial
TK1	thymidine kinase 1
DTYMK	deoxythymidylate kinase
NUDT2	nudix hydrolase 2
Alanine, aspartate and glutamate metabolism [PATH:hsa00250]
GOT1	glutamic-oxaloacetic transaminase 1
GOT2	glutamic-oxaloacetic transaminase 2
IL4I1	interleukin 4 induced 1
DDO	D-aspartate oxidase
ASNS	asparagine synthetase (glutamine-hydrolyzing)
NIT2	nitrilase family member 2
GPT2	glutamic--pyruvic transaminase 2
GPT	glutamic--pyruvic transaminase
AGXT	alanine-glyoxylate aminotransferase
AGXT2	alanine--glyoxylate aminotransferase 2
ASS1	argininosuccinate synthase 1
ASL	argininosuccinate lyase
ADSSL1	adenylosuccinate synthase like 1
ADSS	adenylosuccinate synthase
ADSL	adenylosuccinate lyase
NAT8L	N-acetyltransferase 8 like
RIMKLB	ribosomal modification protein rimK like family member B
RIMKLA	ribosomal modification protein rimK like family member A
FOLH1	folate hydrolase 1
ASPA	aspartoacylase
GAD1	glutamate decarboxylase 1
GAD2	glutamate decarboxylase 2
ABAT	4-aminobutyrate aminotransferase
ALDH5A1	aldehyde dehydrogenase 5 family member A1
GLUD2	glutamate dehydrogenase 2
GLUD1	glutamate dehydrogenase 1
ALDH4A1	aldehyde dehydrogenase 4 family member A1
GLUL	glutamate-ammonia ligase
CAD	carbamoyl-phosphate synthetase 2, aspartate transcarbamylase, and dihydroorotase
GLS2	glutaminase 2
GLS	glutaminase
CPS1	carbamoyl-phosphate synthase 1
GFPT2	glutamine-fructose-6-phosphate transaminase 2
GFPT1	glutamine--fructose-6-phosphate transaminase 1
PPAT	phosphoribosyl pyrophosphate amidotransferase
Glycine, serine and threonine metabolism [PATH:hsa00260]
SHMT2	serine hydroxymethyltransferase 2
SHMT1	serine hydroxymethyltransferase 1
AGXT	alanine-glyoxylate aminotransferase
GRHPR	glyoxylate and hydroxypyruvate reductase
GLYCTK	glycerate kinase
PGAM1	phosphoglycerate mutase 1
PGAM2	phosphoglycerate mutase 2
PGAM4	phosphoglycerate mutase family member 4
BPGM	bisphosphoglycerate mutase
PHGDH	phosphoglycerate dehydrogenase
PSAT1	phosphoserine aminotransferase 1
PSPH	phosphoserine phosphatase
GCAT	glycine C-acetyltransferase
ALAS1	5'-aminolevulinate synthase 1
ALAS2	5'-aminolevulinate synthase 2
MAOB	monoamine oxidase B
MAOA	monoamine oxidase A
AOC3	amine oxidase, copper containing 3
AOC2	amine oxidase, copper containing 2
GLDC	glycine decarboxylase
AMT	aminomethyltransferase
DLD	dihydrolipoamide dehydrogenase
GCSH	glycine cleavage system protein H
DAO	D-amino acid oxidase
AGXT2	alanine--glyoxylate aminotransferase 2
GATM	glycine amidinotransferase
GAMT	guanidinoacetate N-methyltransferase
CHDH	choline dehydrogenase
ALDH7A1	aldehyde dehydrogenase 7 family member A1
BHMT	betaine--homocysteine S-methyltransferase
DMGDH	dimethylglycine dehydrogenase
PIPOX	pipecolic acid and sarcosine oxidase
SARDH	sarcosine dehydrogenase
GNMT	glycine N-methyltransferase
CBS	cystathionine-beta-synthase
CBSL	cystathionine-beta-synthase like
CTH	cystathionine gamma-lyase
SDS	serine dehydratase
SDSL	serine dehydratase like
SRR	serine racemase
Cysteine and methionine metabolism [PATH:hsa00270]
CTH	cystathionine gamma-lyase
CBS	cystathionine-beta-synthase
CBSL	cystathionine-beta-synthase like
BHMT	betaine--homocysteine S-methyltransferase
BHMT2	betaine--homocysteine S-methyltransferase 2
MTR	5-methyltetrahydrofolate-homocysteine methyltransferase
MAT2B	methionine adenosyltransferase 2B
MAT1A	methionine adenosyltransferase 1A
MAT2A	methionine adenosyltransferase 2A
AMD1	adenosylmethionine decarboxylase 1
SRM	spermidine synthase
SMS	spermine synthase
MTAP	methylthioadenosine phosphorylase
MRI1	methylthioribose-1-phosphate isomerase 1
APIP	APAF1 interacting protein
ENOPH1	enolase-phosphatase 1
ADI1	acireductone dioxygenase 1
TAT	tyrosine aminotransferase
IL4I1	interleukin 4 induced 1
DNMT1	DNA methyltransferase 1
DNMT3A	DNA methyltransferase 3 alpha
DNMT3B	DNA methyltransferase 3 beta
AHCYL2	adenosylhomocysteinase like 2
AHCYL1	adenosylhomocysteinase like 1
AHCY	adenosylhomocysteinase
BCAT2	branched chain amino acid transaminase 2
BCAT1	branched chain amino acid transaminase 1
AGXT2	alanine--glyoxylate aminotransferase 2
GCLC	glutamate-cysteine ligase catalytic subunit
GCLM	glutamate-cysteine ligase modifier subunit
GSS	glutathione synthetase
CDO1	cysteine dioxygenase type 1
GOT1	glutamic-oxaloacetic transaminase 1
GOT2	glutamic-oxaloacetic transaminase 2
MPST	mercaptopyruvate sulfurtransferase
TST	thiosulfate sulfurtransferase
LDHAL6A	lactate dehydrogenase A like 6A
LDHAL6B	lactate dehydrogenase A like 6B
LDHA	lactate dehydrogenase A
LDHB	lactate dehydrogenase B
LDHC	lactate dehydrogenase C
MDH1	malate dehydrogenase 1
MDH2	malate dehydrogenase 2
SDS	serine dehydratase
SDSL	serine dehydratase like
Valine, leucine and isoleucine degradation [PATH:hsa00280]
BCAT2	branched chain amino acid transaminase 2
BCAT1	branched chain amino acid transaminase 1
IL4I1	interleukin 4 induced 1
BCKDHA	branched chain keto acid dehydrogenase E1, alpha polypeptide
BCKDHB	branched chain keto acid dehydrogenase E1 subunit beta
DBT	dihydrolipoamide branched chain transacylase E2
DLD	dihydrolipoamide dehydrogenase
ACADS	acyl-CoA dehydrogenase short chain
ACADM	acyl-CoA dehydrogenase medium chain
IVD	isovaleryl-CoA dehydrogenase
ACADSB	acyl-CoA dehydrogenase short/branched chain
ACAD8	acyl-CoA dehydrogenase family member 8
HADHA	hydroxyacyl-CoA dehydrogenase trifunctional multienzyme complex subunit alpha
EHHADH	enoyl-CoA hydratase and 3-hydroxyacyl CoA dehydrogenase
ECHS1	enoyl-CoA hydratase, short chain 1
HADH	hydroxyacyl-CoA dehydrogenase
HSD17B10	hydroxysteroid 17-beta dehydrogenase 10
ACAA1	acetyl-CoA acyltransferase 1
ACAA2	acetyl-CoA acyltransferase 2
HADHB	hydroxyacyl-CoA dehydrogenase trifunctional multienzyme complex subunit beta
PCCA	propionyl-CoA carboxylase alpha subunit
PCCB	propionyl-CoA carboxylase beta subunit
MCEE	methylmalonyl-CoA epimerase
MUT	methylmalonyl-CoA mutase
HIBCH	3-hydroxyisobutyryl-CoA hydrolase
HIBADH	3-hydroxyisobutyrate dehydrogenase
ALDH6A1	aldehyde dehydrogenase 6 family member A1
ALDH2	aldehyde dehydrogenase 2 family (mitochondrial)
ALDH3A2	aldehyde dehydrogenase 3 family member A2
ALDH1B1	aldehyde dehydrogenase 1 family member B1
ALDH7A1	aldehyde dehydrogenase 7 family member A1
ALDH9A1	aldehyde dehydrogenase 9 family member A1
AOX1	aldehyde oxidase 1
ACSF3	acyl-CoA synthetase family member 3
ABAT	4-aminobutyrate aminotransferase
AGXT2	alanine--glyoxylate aminotransferase 2
MCCC1	methylcrotonoyl-CoA carboxylase 1
MCCC2	methylcrotonoyl-CoA carboxylase 2
AUH	AU RNA binding methylglutaconyl-CoA hydratase
HMGCL	3-hydroxymethyl-3-methylglutaryl-CoA lyase
HMGCLL1	3-hydroxymethyl-3-methylglutaryl-CoA lyase like 1
OXCT1	3-oxoacid CoA-transferase 1
OXCT2	3-oxoacid CoA-transferase 2
AACS	acetoacetyl-CoA synthetase
ACAT2	acetyl-CoA acetyltransferase 2
ACAT1	acetyl-CoA acetyltransferase 1
HMGCS1	3-hydroxy-3-methylglutaryl-CoA synthase 1
HMGCS2	3-hydroxy-3-methylglutaryl-CoA synthase 2
Valine, leucine and isoleucine biosynthesis [PATH:hsa00290]
SDS	serine dehydratase
SDSL	serine dehydratase like
BCAT2	branched chain amino acid transaminase 2
BCAT1	branched chain amino acid transaminase 1
AADAT	aminoadipate aminotransferase
Lysine degradation [PATH:hsa00310]
AASS	aminoadipate-semialdehyde synthase
ALDH7A1	aldehyde dehydrogenase 7 family member A1
AADAT	aminoadipate aminotransferase
OGDHL	oxoglutarate dehydrogenase like
OGDH	oxoglutarate dehydrogenase
DLST	dihydrolipoamide S-succinyltransferase
GCDH	glutaryl-CoA dehydrogenase
HADHA	hydroxyacyl-CoA dehydrogenase trifunctional multienzyme complex subunit alpha
EHHADH	enoyl-CoA hydratase and 3-hydroxyacyl CoA dehydrogenase
ECHS1	enoyl-CoA hydratase, short chain 1
HADH	hydroxyacyl-CoA dehydrogenase
ACAT2	acetyl-CoA acetyltransferase 2
ACAT1	acetyl-CoA acetyltransferase 1
HYKK	hydroxylysine kinase
PHYKPL	5-phosphohydroxy-L-lysine phospho-lyase
PIPOX	pipecolic acid and sarcosine oxidase
ASH1L	ASH1 like histone lysine methyltransferase
DOT1L	DOT1 like histone lysine methyltransferase
EHMT2	euchromatic histone lysine methyltransferase 2
EHMT1	euchromatic histone lysine methyltransferase 1
KMT2A	lysine methyltransferase 2A
KMT2D	lysine methyltransferase 2D
KMT2C	lysine methyltransferase 2C
KMT2B	lysine methyltransferase 2B
KMT2E	lysine methyltransferase 2E
NSD1	nuclear receptor binding SET domain protein 1
NSD2	nuclear receptor binding SET domain protein 2
NSD3	nuclear receptor binding SET domain protein 3
SETD1B	SET domain containing 1B
SETD1A	SET domain containing 1A
SETD2	SET domain containing 2
SETD3	SET domain containing 3
SETD7	SET domain containing lysine methyltransferase 7
KMT5A	lysine methyltransferase 5A
SETDB1	SET domain bifurcated 1
SETDB2	SET domain bifurcated 2
SETMAR	SET domain and mariner transposase fusion gene
SUV39H1	suppressor of variegation 3-9 homolog 1
SUV39H2	suppressor of variegation 3-9 homolog 2
KMT5C	lysine methyltransferase 5C
KMT5B	lysine methyltransferase 5B
EZH1	enhancer of zeste 1 polycomb repressive complex 2 subunit
EZH2	enhancer of zeste 2 polycomb repressive complex 2 subunit
PRDM2	PR/SET domain 2
PRDM6	PR/SET domain 6
PRDM9	PR/SET domain 9
PRDM7	PR/SET domain 7
CAMKMT	calmodulin-lysine N-methyltransferase
TMLHE	trimethyllysine hydroxylase, epsilon
ALDH2	aldehyde dehydrogenase 2 family (mitochondrial)
ALDH3A2	aldehyde dehydrogenase 3 family member A2
ALDH1B1	aldehyde dehydrogenase 1 family member B1
ALDH9A1	aldehyde dehydrogenase 9 family member A1
BBOX1	gamma-butyrobetaine hydroxylase 1
PLOD1	procollagen-lysine,2-oxoglutarate 5-dioxygenase 1
PLOD2	procollagen-lysine,2-oxoglutarate 5-dioxygenase 2
PLOD3	procollagen-lysine,2-oxoglutarate 5-dioxygenase 3
COLGALT1	collagen beta(1-O)galactosyltransferase 1
COLGALT2	collagen beta(1-O)galactosyltransferase 2
Arginine biosynthesis [PATH:hsa00220]
OTC	ornithine carbamoyltransferase
ASS1	argininosuccinate synthase 1
ASL	argininosuccinate lyase
ARG2	arginase 2
ARG1	arginase 1
NOS1	nitric oxide synthase 1
NOS2	nitric oxide synthase 2
NOS3	nitric oxide synthase 3
GLS2	glutaminase 2
GLS	glutaminase
GLUL	glutamate-ammonia ligase
GLUD2	glutamate dehydrogenase 2
GLUD1	glutamate dehydrogenase 1
CPS1	carbamoyl-phosphate synthase 1
GOT1	glutamic-oxaloacetic transaminase 1
GOT2	glutamic-oxaloacetic transaminase 2
GPT2	glutamic--pyruvic transaminase 2
GPT	glutamic--pyruvic transaminase
NAGS	N-acetylglutamate synthase
ACY1	aminoacylase 1
ABHD14A-ACY1	ABHD14A-ACY1 readthrough
Arginine and proline metabolism [PATH:hsa00330]
GATM	glycine amidinotransferase
GAMT	guanidinoacetate N-methyltransferase
CKM	creatine kinase, M-type
CKMT1A	creatine kinase, mitochondrial 1A
CKMT2	creatine kinase, mitochondrial 2
CKB	creatine kinase B
CKMT1B	creatine kinase, mitochondrial 1B
AZIN2	antizyme inhibitor 2
AGMAT	agmatinase
ODC1	ornithine decarboxylase 1
SRM	spermidine synthase
SMS	spermine synthase
AMD1	adenosylmethionine decarboxylase 1
AOC1	amine oxidase, copper containing 1
SMOX	spermine oxidase
ALDH2	aldehyde dehydrogenase 2 family (mitochondrial)
ALDH3A2	aldehyde dehydrogenase 3 family member A2
ALDH1B1	aldehyde dehydrogenase 1 family member B1
ALDH7A1	aldehyde dehydrogenase 7 family member A1
ALDH9A1	aldehyde dehydrogenase 9 family member A1
CNDP1	carnosine dipeptidase 1
CNDP2	carnosine dipeptidase 2
CARNS1	carnosine synthase 1
SAT2	spermidine/spermine N1-acetyltransferase family member 2
SAT1	spermidine/spermine N1-acetyltransferase 1
MAOB	monoamine oxidase B
MAOA	monoamine oxidase A
NOS1	nitric oxide synthase 1
NOS2	nitric oxide synthase 2
NOS3	nitric oxide synthase 3
ARG2	arginase 2
ARG1	arginase 1
OAT	ornithine aminotransferase
PYCR3	pyrroline-5-carboxylate reductase 3
PYCR2	pyrroline-5-carboxylate reductase 2
PYCR1	pyrroline-5-carboxylate reductase 1
PRODH	proline dehydrogenase 1
ALDH4A1	aldehyde dehydrogenase 4 family member A1
ALDH18A1	aldehyde dehydrogenase 18 family member A1
LAP3	leucine aminopeptidase 3
P4HA2	prolyl 4-hydroxylase subunit alpha 2
P4HA3	prolyl 4-hydroxylase subunit alpha 3
P4HA1	prolyl 4-hydroxylase subunit alpha 1
PRODH2	proline dehydrogenase 2
GOT1	glutamic-oxaloacetic transaminase 1
GOT2	glutamic-oxaloacetic transaminase 2
HOGA1	4-hydroxy-2-oxoglutarate aldolase 1
DAO	D-amino acid oxidase
L3HYPDH	trans-L-3-hydroxyproline dehydratase
Histidine metabolism [PATH:hsa00340]
HAL	histidine ammonia-lyase
UROC1	urocanate hydratase 1
AMDHD1	amidohydrolase domain containing 1
FTCD	formimidoyltransferase cyclodeaminase
HDC	histidine decarboxylase
DDC	dopa decarboxylase
AOC1	amine oxidase, copper containing 1
ALDH2	aldehyde dehydrogenase 2 family (mitochondrial)
ALDH3A2	aldehyde dehydrogenase 3 family member A2
ALDH1B1	aldehyde dehydrogenase 1 family member B1
ALDH7A1	aldehyde dehydrogenase 7 family member A1
ALDH9A1	aldehyde dehydrogenase 9 family member A1
ASPA	aspartoacylase
HNMT	histamine N-methyltransferase
MAOB	monoamine oxidase B
MAOA	monoamine oxidase A
ALDH3B1	aldehyde dehydrogenase 3 family member B1
ALDH3B2	aldehyde dehydrogenase 3 family member B2
ALDH1A3	aldehyde dehydrogenase 1 family member A3
ALDH3A1	aldehyde dehydrogenase 3 family member A1
CARNS1	carnosine synthase 1
CARNMT1	carnosine N-methyltransferase 1
CNDP2	carnosine dipeptidase 2
CNDP1	carnosine dipeptidase 1
Tyrosine metabolism [PATH:hsa00350]
GOT1	glutamic-oxaloacetic transaminase 1
GOT2	glutamic-oxaloacetic transaminase 2
TAT	tyrosine aminotransferase
IL4I1	interleukin 4 induced 1
HPD	4-hydroxyphenylpyruvate dioxygenase
HGD	homogentisate 1,2-dioxygenase
GSTZ1	glutathione S-transferase zeta 1
FAH	fumarylacetoacetate hydrolase
TYR	tyrosinase
TH	tyrosine hydroxylase
DCT	dopachrome tautomerase
TYRP1	tyrosinase related protein 1
DDC	dopa decarboxylase
DBH	dopamine beta-hydroxylase
PNMT	phenylethanolamine N-methyltransferase
COMT	catechol-O-methyltransferase
MAOB	monoamine oxidase B
MAOA	monoamine oxidase A
AOC3	amine oxidase, copper containing 3
AOC2	amine oxidase, copper containing 2
ALDH3B1	aldehyde dehydrogenase 3 family member B1
ALDH3B2	aldehyde dehydrogenase 3 family member B2
ALDH1A3	aldehyde dehydrogenase 1 family member A3
ALDH3A1	aldehyde dehydrogenase 3 family member A1
ADH1A	alcohol dehydrogenase 1A (class I), alpha polypeptide
ADH1B	alcohol dehydrogenase 1B (class I), beta polypeptide
ADH1C	alcohol dehydrogenase 1C (class I), gamma polypeptide
ADH7	alcohol dehydrogenase 7 (class IV), mu or sigma polypeptide
ADH4	alcohol dehydrogenase 4 (class II), pi polypeptide
ADH5	alcohol dehydrogenase 5 (class III), chi polypeptide
ADH6	alcohol dehydrogenase 6 (class V)
TPO	thyroid peroxidase
AOX1	aldehyde oxidase 1
FAHD1	fumarylacetoacetate hydrolase domain containing 1
MIF	macrophage migration inhibitory factor
Phenylalanine metabolism [PATH:hsa00360]
PAH	phenylalanine hydroxylase
DDC	dopa decarboxylase
AOC3	amine oxidase, copper containing 3
AOC2	amine oxidase, copper containing 2
MAOB	monoamine oxidase B
MAOA	monoamine oxidase A
ALDH3B1	aldehyde dehydrogenase 3 family member B1
ALDH3B2	aldehyde dehydrogenase 3 family member B2
ALDH1A3	aldehyde dehydrogenase 1 family member A3
ALDH3A1	aldehyde dehydrogenase 3 family member A1
GLYAT	glycine-N-acyltransferase
GOT1	glutamic-oxaloacetic transaminase 1
GOT2	glutamic-oxaloacetic transaminase 2
TAT	tyrosine aminotransferase
IL4I1	interleukin 4 induced 1
HPD	4-hydroxyphenylpyruvate dioxygenase
MIF	macrophage migration inhibitory factor
Tryptophan metabolism [PATH:hsa00380]
TDO2	tryptophan 2,3-dioxygenase
IDO1	indoleamine 2,3-dioxygenase 1
IDO2	indoleamine 2,3-dioxygenase 2
AFMID	arylformamidase
KMO	kynurenine 3-monooxygenase
KYNU	kynureninase
HAAO	3-hydroxyanthranilate 3,4-dioxygenase
ACMSD	aminocarboxymuconate semialdehyde decarboxylase
OGDHL	oxoglutarate dehydrogenase like
OGDH	oxoglutarate dehydrogenase
GCDH	glutaryl-CoA dehydrogenase
HADHA	hydroxyacyl-CoA dehydrogenase trifunctional multienzyme complex subunit alpha
EHHADH	enoyl-CoA hydratase and 3-hydroxyacyl CoA dehydrogenase
ECHS1	enoyl-CoA hydratase, short chain 1
HADH	hydroxyacyl-CoA dehydrogenase
ACAT2	acetyl-CoA acetyltransferase 2
ACAT1	acetyl-CoA acetyltransferase 1
KYAT3	kynurenine aminotransferase 3
KYAT1	kynurenine aminotransferase 1
AADAT	aminoadipate aminotransferase
TPH2	tryptophan hydroxylase 2
TPH1	tryptophan hydroxylase 1
DDC	dopa decarboxylase
MAOB	monoamine oxidase B
MAOA	monoamine oxidase A
[truncated: 21 more rows]
