# Supplementary material for: Single-cell analysis of diverse immune phenotypes in malignant pleural effusion
Source: Nat Commun. 2021 Nov 18;12:6690. doi: 10.1038/s41467-021-27026-9 (PMC8602344; doi:10.1038/s41467-021-27026-9)
Supplement: Supplementary file 6 — Source Data [file 41467_2021_27026_MOESM6_ESM.xlsx]

## Sheet: figure 1c
		T cells	B cells	NK cells	Myeloids
P1	Blood	47.59	5.92	35.13	11.35
	MPE	76.1	18.58	0.14	5.17
P2	Blood	53.75	1.2	26.11	18.95
	MPE	83.49	8.65	0.5	7.35
P3	Blood	60.74	2.8	15	21.46
	MPE	82.67	3.51	0.08	13.74
P4	Blood	29.3	2.67	28.6	39.43
	MPE	77.41	8.89	0.65	13.05
P5	Blood	75.4	3.41	11.26	9.93
	MPE	84.24	2.41	1.43	11.91

## Sheet: figure 1g
T cells				B cells				NK cells				Myeloids
	Blood	MPE			Blood	MPE			Blood	MPE			Blood	MPE
Sample 1	47.5871	76.1		Sample 1	5.92493	18.583		Sample 1	35.1341	0.144054		Sample 1	11.3539	5.17286
Sample 2	53.7492	83.4935		Sample 2	1.19614	8.64969		Sample 2	26.1093	0.504565		Sample 2	18.9453	7.35224
Sample 3	60.7414	82.675		Sample 3	2.80118	3.50658		Sample 3	14.9958	0.08316		Sample 3	21.4617	13.7353
Sample 4	29.2991	77.4147		Sample 4	2.66995	8.88996		Sample 4	28.5965	0.648727		Sample 4	39.4344	13.0466
Sample 5	75.3982	84.244		Sample 5	3.41297	2.41423		Sample 5	11.2628	1.43402		Sample 5	9.92605	11.9078

## Sheet: figure 2c
Naive CD4+ T cells				Th1/17				Treg				Tfh				Naive CD8+ T cells				Cytotoxic CD8+ T cells				Exhausted CD8+ T cells				Proliferated T cells
	Blood	MPE			Blood	MPE			Blood	MPE			Blood	MPE			Blood	MPE			Blood	MPE			Blood	MPE			Blood	MPE
Sample 1	38.8551	75.1097		Sample 1	25.1359	6.45954		Sample 1	3.03806	4.10742		Sample 1	2.94212	0.351062		Sample 1	6.20403	4.89731		Sample 1	23.2171	8.81166		Sample 1	0.511673	0.22819		Sample 1	0.0959386	0.0351062
Sample 2	16.5764	11.2282		Sample 2	10.4836	37.7397		Sample 2	0.773694	7.1439		Sample 2	3.44294	11.3307		Sample 2	1.37331	1.0101		Sample 2	64.4874	28.7659		Sample 2	2.84333	2.6936		Sample 2	0.0193424	0.0878349
Sample 3	29.7287	18.7917		Sample 3	21.4368	45.6621		Sample 3	4.35613	12.2936		Sample 3	5.15858	1.29961		Sample 3	8.44478	4.03934		Sample 3	28.7734	17.3165		Sample 3	1.9488	0.59712		Sample 3	0.152847	0
Sample 4	7.33894	12.4191		Sample 4	22.8571	57.2445		Sample 4	3.92157	10.9961		Sample 4	10.1401	1.13195		Sample 4	0.616247	0.743855		Sample 4	50.4202	14.6507		Sample 4	4.03361	2.74903		Sample 4	0.672269	0.0646831
Sample 5	10.2941	2.22663		Sample 5	29.7601	23.9859		Sample 5	2.94118	3.19665		Sample 5	1.08359	1.27866		Sample 5	0.232198	0.0881834		Sample 5	24.5743	17.4162		Sample 5	31.0759	51.6314		Sample 5	0.0386997	0.176367

## Sheet: figure 2f
Blood
	Uniq in A	Uniq in B	Share
Naive CD4-Th1/17	8	88	13
Naive CD4-Treg	8	10	0
Naive CD4-Tfh	8	20	1
Th1/17-Treg	90	10	2
Th1/17-Tfh	91	21	1
Treg-Tfh	10	21	0
Naive CD8-Cytotoxic	1	275	4
Naive CD8-Exhausted	1	18	0
Cytotoxic-Exhausted	247	6	35
MPE
	Uniq in A	Uniq in B	Share
Naive CD4-Th1/17	26	448	42
Naive CD4-Treg	27	115	2
Naive CD4-Tfh	27	60	4
Th1/17-Treg	450	114	17
Th1/17-Tfh	442	52	43
Treg-Tfh	114	59	6
Naive CD8-Cytotoxic	3	404	2
Naive CD8-Exhausted	4	38	0
Cytotoxic-Exhausted	368	26	46

## Sheet: figure 2g
OS.time	OS	Exhausted-c1			OS.time	OS
414	1	LOW			414	1	Exhausted-c1 (low)~Tfh (high)
184	0	LOW			184	0	Exhausted-c1 (high)~Tfh (low)
303	1	HIGH			303	1	Exhausted-c1 (low)~Tfh (low)
1130	0	LOW			1130	0	Exhausted-c1 (high)~Tfh (low)
275	1	LOW			275	1	Exhausted-c1 (high)~Tfh (high)
2696	0	LOW			2696	0	Exhausted-c1 (low)~Tfh (low)
1474	0	LOW			1474	0	Exhausted-c1 (high)~Tfh (low)
62	1	HIGH			62	1	Exhausted-c1 (high)~Tfh (high)
1081	1	HIGH			1081	1	Exhausted-c1 (high)~Tfh (high)
1379	1	HIGH			1379	1	Exhausted-c1 (low)~Tfh (high)
139	0	LOW			139	0	Exhausted-c1 (high)~Tfh (low)
905	1	HIGH			905	1	Exhausted-c1 (high)~Tfh (high)
658	0	LOW			658	0	Exhausted-c1 (high)~Tfh (low)
448	0	LOW			448	0	Exhausted-c1 (high)~Tfh (low)
91	1	HIGH			91	1	Exhausted-c1 (high)~Tfh (high)
336	1	HIGH			336	1	Exhausted-c1 (high)~Tfh (low)
119	0	LOW			119	0	Exhausted-c1 (low)~Tfh (high)
161	1	HIGH			161	1	Exhausted-c1 (high)~Tfh (high)
657	0	LOW			657	0	Exhausted-c1 (low)~Tfh (low)
922	1	LOW			922	1	Exhausted-c1 (low)~Tfh (high)
444	1	LOW			444	1	Exhausted-c1 (high)~Tfh (low)
2393	1	LOW			2393	1	Exhausted-c1 (high)~Tfh (low)
464	1	LOW			464	1	Exhausted-c1 (high)~Tfh (low)
244	1	LOW			244	1	Exhausted-c1 (high)~Tfh (low)
1431	0	LOW			1431	0	Exhausted-c1 (high)~Tfh (low)
189	1	HIGH			189	1	Exhausted-c1 (high)~Tfh (high)
1178	0	HIGH			1178	0	Exhausted-c1 (low)~Tfh (low)
131	0	HIGH			131	0	Exhausted-c1 (high)~Tfh (high)
2681	1	LOW			2681	1	Exhausted-c1 (high)~Tfh (low)
119	1	HIGH			119	1	Exhausted-c1 (high)~Tfh (high)
74	1	HIGH			74	1	Exhausted-c1 (high)~Tfh (high)
1115	1	HIGH			1115	1	Exhausted-c1 (high)~Tfh (high)
444	1	HIGH			444	1	Exhausted-c1 (low)~Tfh (low)
375	1	HIGH			375	1	Exhausted-c1 (high)~Tfh (high)
58	1	HIGH			58	1	Exhausted-c1 (high)~Tfh (high)
468	1	LOW			468	1	Exhausted-c1 (high)~Tfh (low)
424	0	HIGH			424	0	Exhausted-c1 (high)~Tfh (high)
718	0	HIGH			718	0	Exhausted-c1 (high)~Tfh (low)
478	1	HIGH			478	1	Exhausted-c1 (high)~Tfh (high)
179	1	HIGH			179	1	Exhausted-c1 (high)~Tfh (high)
274	1	LOW			274	1	Exhausted-c1 (high)~Tfh (low)
167	1	HIGH			167	1	Exhausted-c1 (high)~Tfh (high)
1293	1	HIGH			1293	1	Exhausted-c1 (high)~Tfh (high)
805	0	LOW			805	0	Exhausted-c1 (high)~Tfh (low)
264	0	LOW			264	0	Exhausted-c1 (high)~Tfh (high)
1790	1	LOW			1790	1	Exhausted-c1 (high)~Tfh (low)
1126	0	LOW			1126	0	Exhausted-c1 (high)~Tfh (high)
244	1	HIGH			244	1	Exhausted-c1 (high)~Tfh (high)
607	1	LOW			607	1	Exhausted-c1 (high)~Tfh (low)
656	1	HIGH			656	1	Exhausted-c1 (high)~Tfh (high)
522	0	HIGH			522	0	Exhausted-c1 (high)~Tfh (low)
1621	0	HIGH			1621	0	Exhausted-c1 (low)~Tfh (low)
440	0	HIGH			440	0	Exhausted-c1 (high)~Tfh (high)
139	1	HIGH			139	1	Exhausted-c1 (high)~Tfh (high)
4	1	LOW			4	1	Exhausted-c1 (high)~Tfh (low)
864	0	HIGH			864	0	Exhausted-c1 (high)~Tfh (low)
224	0	HIGH			224	0	Exhausted-c1 (high)~Tfh (low)
457	0	LOW			457	0	Exhausted-c1 (high)~Tfh (low)
468	1	HIGH			468	1	Exhausted-c1 (high)~Tfh (high)
617	0	LOW			617	0	Exhausted-c1 (high)~Tfh (high)
385	1	LOW			385	1	Exhausted-c1 (high)~Tfh (high)
307	1	LOW			307	1	Exhausted-c1 (low)~Tfh (high)
609	0	LOW			609	0	Exhausted-c1 (high)~Tfh (low)
1013	0	HIGH			1013	0	Exhausted-c1 (high)~Tfh (high)
173	1	HIGH			173	1	Exhausted-c1 (high)~Tfh (high)
669	0	LOW			669	0	Exhausted-c1 (high)~Tfh (low)
697	1	LOW			697	1	Exhausted-c1 (high)~Tfh (low)
2488	0	HIGH			2488	0	Exhausted-c1 (low)~Tfh (high)
354	0	HIGH			354	0	Exhausted-c1 (low)~Tfh (high)
1060	0	HIGH			1060	0	Exhausted-c1 (high)~Tfh (high)
541	0	HIGH			541	0	Exhausted-c1 (high)~Tfh (high)
879	1	LOW			879	1	Exhausted-c1 (high)~Tfh (low)
747	0	LOW			747	0	Exhausted-c1 (high)~Tfh (low)
976	1	LOW			976	1	Exhausted-c1 (high)~Tfh (low)
457	1	LOW			457	1	Exhausted-c1 (high)~Tfh (low)
625	1	LOW			625	1	Exhausted-c1 (high)~Tfh (low)
3940	0	LOW			3940	0	Exhausted-c1 (low)~Tfh (low)
121	1	HIGH			121	1	Exhausted-c1 (high)~Tfh (high)
775	0	LOW			775	0	Exhausted-c1 (high)~Tfh (low)
593	1	HIGH			593	1	Exhausted-c1 (high)~Tfh (high)
35	0	LOW			35	0	Exhausted-c1 (high)~Tfh (low)

## Sheet: figure 3b
		Naïve B	Bregs	Plasmas
P1	Blood	69.6682	20.8531	9.47867
	MPE	61.4229	35.6522	2.9249
P2	Blood	41.9753	39.5062	18.5185
	MPE	27.4448	70.5047	2.05047
P3	Blood	50.8197	35.2459	13.9344
	MPE	38.3929	55.3571	6.25
P4	Blood	66.2069	22.069	11.7241
	MPE	64.5646	32.4324	3.003
P5	Blood	71.6814	21.2389	7.07965
	MPE	70.1613	24.1935	5.64516
		Naïve B	Bregs	Plasmas
	Blood	64.2129	24.8018	10.9853
	MPE	51.8992	44.9612	3.13953

## Sheet: figure 4b
		Monocytes	Macrophages	DCs
P1	Blood	91.4361	0	8.5639
	MPE	0.260417	52.8646	46.875
P2	Blood	96.4724	0.0766871	3.45092
	MPE	1.27273	86.5455	12.1818
P3	Blood	92.8733	0.226244	6.90045
	MPE	0.873362	48.9083	50.2183
P4	Blood	97.5763	0.0969462	2.32671
	MPE	1.78174	84.4098	13.8085
P5	Blood	94.6875	0	5.3125
	MPE	0.823723	95.8814	3.29489
		Monocytes	Macrophages	DCs
	Blood	95.4784	0.0938086	4.42777
	MPE	0.997935	71.8513	27.1507

## Sheet: figure 7b
OS	OS.time	TCGA	TCGA (normalized)
1	414	High	High
0	567	High	High
0	435	Low	High
1	154	Low	Low
0	1125	Low	Low
0	184	High	High
0	476	Low	Low
1	303	Low	High
0	1130	High	High
1	275	Low	High
0	50	High	High
0	912	Low	High
1	87	Low	High
0	2065	Low	Low
1	3361	Low	High
0	568	High	High
0	2696	High	High
0	520	High	High
0	1351	Low	Low
1	987	High	Low
1	99	Low	High
1	1516	Low	Low
1	281	High	High
0	2360	High	High
0	14	High	High
0	2832	Low	High
0	1400	High	Low
0	526	High	Low
0	761	High	High
1	1046	High	High
0	1700	High	High
0	133	High	High
1	949	High	High
0	129	High	Low
1	950	High	High
0	630	High	High
1	929	High	Low
0	1474	High	Low
1	62	Low	High
0	365	Low	Low
1	116	Low	High
1	1081	Low	High
0	416	High	Low
0	701	Low	Low
0	824	Low	High
0	484	Low	Low
0	705	High	Low
1	1454	Low	High
1	118	High	High
1	1379	High	High
0	418	High	High
0	139	High	Low
0	1893	High	High
0	2368	Low	Low
1	321	Low	High
1	905	Low	High
0	2616	Low	High
1	1600	High	Low
0	1097	Low	High
0	174	Low	Low
1	1531	Low	Low
1	97	Low	Low
0	624	High	Low
0	2248	High	High
0	564	Low	High
0	1189	Low	High
1	702	Low	Low
0	658	High	High
0	1157	Low	High
0	385	Low	Low
0	323	High	Low
1	18	High	High
1	2620	High	Low
0	513	High	Low
0	351	High	Low
0	385	Low	Low
0	740	Low	Low
0	2590	Low	Low
1	1197	Low	High
0	3305	Low	Low
0	601	Low	Low
0	3261	Low	Low
1	258	High	High
0	310	Low	Low
0	426	Low	High
0	448	Low	Low
0	704	High	Low
0	862	High	High
0	863	High	High
0	3059	Low	Low
1	91	Low	High
0	1932	High	Low
1	336	High	High
0	1324	High	High
0	3094	Low	Low
0	2224	Low	High
0	119	Low	Low
0	481	Low	High
0	889	Low	High
0	1118	High	High
0	930	Low	Low
0	634	Low	Low
1	1622	Low	High
1	161	High	High
1	2027	High	Low
0	977	High	Low
0	84	Low	Low
0	466	High	Low
0	545	Low	Low
0	657	High	High
1	677	High	High
1	503	Low	Low
1	922	Low	High
1	444	High	High
0	4992	High	High
1	2393	Low	Low
0	605	High	Low
0	415	High	Low
0	377	Low	Low
1	376	High	High
0	1119	Low	Low
1	464	High	Low
1	321	High	High
1	244	High	High
0	478	Low	High
0	761	High	High
0	2823	High	Low
1	260	Low	High
0	1431	High	High
0	691	High	High
0	824	High	Low
0	866	High	High
0	547	High	High
1	777	Low	Low
0	603	Low	High
1	1501	High	High
1	339	High	Low
1	189	High	High
1	4961	High	High
1	409	High	High
0	600	High	Low
0	578	Low	Low
0	417	High	High
0	285	Low	Low
0	1178	Low	Low
0	1079	High	High
1	343	Low	Low
0	1183	Low	Low
1	1778	High	High
0	683	Low	Low
0	131	High	High
1	550	Low	High
0	552	High	Low
0	1333	High	High
1	2681	Low	High
0	84	High	High
0	515	High	High
0	6732	High	High
0	988	High	High
1	193	High	High
1	119	Low	High
0	1301	High	High
1	74	High	High
1	864	Low	Low
0	3674	High	High
0	904	High	High
0	492	High	Low
0	353	Low	Low
0	882	High	Low
0	610	Low	Low
0	664	High	High
1	626	Low	High
0	307	Low	Low
0	44	High	High
0	553	High	High
0	1126	High	High
1	1115	Low	High
0	423	Low	Low
0	603	Low	Low
1	999	High	High
0	573	High	High
0	2109	High	High
1	2617	High	Low
1	444	High	Low
1	375	Low	Low
0	11	Low	High
1	434	Low	High
0	7062	Low	Low
0	134	High	Low
0	1148	Low	Low
1	58	High	High
1	1258	Low	Low
1	468	Low	Low
0	424	High	High
1	340	Low	Low
0	487	Low	Low
0	62	Low	Low
0	1523	Low	Low
0	718	High	High
0	2449	Low	Low
1	478	High	High
0	617	High	High
0	442	High	Low
1	124	High	High
0	1429	Low	Low
1	179	Low	Low
1	274	Low	Low
0	476	Low	High
1	167	High	High
0	614	Low	Low
1	1293	Low	Low
0	414	Low	Low
0	730	Low	Low
0	435	High	High
0	704	High	High
0	415	Low	Low
1	1147	Low	Low
1	1528	Low	High
0	531	High	High
0	477	Low	Low
0	540	High	High
0	1728	High	High
0	805	Low	Low
0	677	Low	Low
0	264	Low	High
1	308	High	High
0	1683	High	Low
1	761	High	High
0	499	High	Low
0	546	High	High
0	1367	Low	Low
1	336	High	High
0	202	High	High
0	829	Low	Low
1	442	Low	High
0	896	High	High
0	372	Low	Low
1	1135	High	High
1	1790	Low	High
0	728	Low	Low
1	434	Low	Low
0	1163	High	High
0	629	High	Low
0	670	Low	Low
1	701	High	High
0	7248	Low	High
0	1126	Low	High
0	1036	High	Low
0	2595	High	Low
0	1369	Low	Low
1	244	Low	Low
0	435	High	Low
0	806	High	High
1	607	High	High
0	1750	Low	Low
0	225	High	High
1	656	High	High
1	171	Low	Low
0	830	High	Low
0	462	Low	Low
1	1725	Low	Low
0	705	High	Low
0	578	Low	High
0	13	Low	High
0	522	Low	Low
1	586	Low	High
0	2161	Low	Low
0	791	Low	Low
0	1621	High	High
0	440	Low	High
0	1175	Low	High
1	731	Low	High
0	882	High	High
1	428	High	High
0	2199	High	High
0	165	High	High
0	993	High	High
1	139	High	High
0	141	High	Low
1	164	Low	Low
0	2973	Low	Low
1	4	High	High
0	1432	Low	Low
0	888	High	Low
0	151	High	Low
0	827	Low	High
0	864	High	Low
0	409	High	High
0	224	High	Low
0	457	High	Low
1	574	Low	Low
1	808	High	High
1	468	Low	High
0	670	Low	High
0	24	High	High
0	617	Low	High
0	44	Low	Low
0	997	High	High
0	536	High	High
0	260	Low	Low
0	15	Low	Low
1	1268	Low	Low
0	4765	High	High
1	385	High	High
1	1194	High	High
1	307	High	High
1	1209	Low	Low
0	609	Low	Low
0	652	Low	Low
0	852	High	Low
0	1013	Low	Low
1	173	Low	High
0	690	Low	High
1	653	High	High
0	230	Low	Low
1	19	Low	Low
1	291	High	High
0	411	High	Low
0	592	Low	High
1	598	High	High
0	1189	Low	Low
0	1870	High	Low
0	1072	Low	High
0	669	High	High
1	460	High	High
0	28	High	High
0	568	High	High
1	697	High	Low
0	719	High	Low
0	2488	High	High
0	354	High	High
1	33	High	Low
0	1060	High	High
0	949	Low	High
0	1272	Low	High
0	1071	Low	High
0	1847	Low	Low
0	455	High	High
0	652	High	High
0	515	Low	Low
0	565	Low	Low
0	541	Low	High
1	22	High	High
0	595	High	Low
0	79	Low	Low
1	1632	Low	High
0	476	Low	Low
0	610	Low	Low
1	594	High	High
0	2137	High	Low
1	879	High	Low
0	608	Low	Low
0	1864	High	Low
0	1305	Low	Low
0	1974	High	High
1	210	High	High
0	747	High	Low
0	603	Low	Low
0	653	Low	Low
1	2318	Low	High
0	626	High	Low
0	2261	Low	Low
0	3635	Low	Low
0	186	High	Low
1	38	Low	Low
1	429	High	Low
0	839	High	Low
0	408	Low	Low
0	48	Low	Low
0	626	Low	Low
0	36	Low	Low
1	976	Low	Low
1	187	Low	Low
0	182	High	Low
1	457	Low	Low
0	658	High	Low
1	1288	Low	Low
1	625	High	Low
1	1026	High	Low
1	1653	Low	Low
0	591	Low	Low
0	3940	Low	High
0	1233	High	High
0	486	Low	Low
0	610	Low	Low
0	845	Low	Low
0	1289	Low	Low
0	596	Low	High
0	218	High	High
0	791	High	High
1	1798	Low	Low
1	121	Low	Low
0	539	High	Low
1	1229	Low	High
0	775	Low	Low
0	427	High	Low
0	186	Low	High
0	1159	High	Low
0	179	Low	Low
0	741	High	Low
0	1246	Low	High
1	593	Low	High
0	791	High	High
0	505	Low	Low
0	287	Low	Low
0	35	High	High

## Sheet: Supplementary figure 1b
		1	2	3	4	5	6	7	8	9	10	11	12	13	14	15	16	17	18	19
P1	Blood	9.03849	16.8835	39.587	2.02494	7.92544	9.06531	0.040231	1.85061	0	0	4.42537	0.777793	1.28738	1.01918	2.66863	1.27397	0.268204	1.50194	0.362076
	MPE	26.0385	32.2107	0.393133	8.15096	0.11794	0.131044	0.615909	3.45957	0.052418	2.76504	12.292	1.41528	6.23771	2.28017	3.59062	0.013104	0.183462	0.039313	0.013104
P2	Blood	5.28282	9.90852	14.4569	7.20268	37.1086	11.3259	0.824636	0.889061	0	0	0.541167	0.824636	0.425203	0.579822	1.03079	7.07383	2.11313	0.347893	0.064425
	MPE	12.0615	2.29457	0.420471	23.3301	2.3186	0.024027	26.4056	11.6891	0	6.45122	2.24652	2.28256	6.4272	0.888996	0.672753	0.012013	2.37866	0.024027	0.072081
P3	Blood	9.47767	15.2906	14.5114	6.82393	10.2991	16.6175	2.63269	2.5695	0	0.126369	1.30581	8.67734	1.05307	1.53749	3.91744	3.20135	1.28475	0.231676	0.442291
	MPE	26.245	11.8324	0.166459	14.9258	0.194202	0.083229	9.80719	12.3734	0.013872	6.71383	1.3178	4.32792	2.01138	6.93577	2.39978	0.027743	0.471633	0	0.152587
P4	Blood	6.01689	2.77973	28.6242	2.05841	14.2329	36.5763	0	1.35468	0	0.070373	1.74173	0.75651	0.668543	0.985222	0.211119	1.86488	1.5658	0.369458	0.123153
	MPE	34.8328	7.31297	1.0344	12.9661	1.53957	0.048112	4.49844	10.1516	0.024056	9.40582	5.67717	2.98292	3.05509	3.60837	0.625451	0	2.16502	0.048112	0.024056
P5	Blood	14.9971	9.04952	10.8139	13.5174	8.11041	7.65509	0.369949	3.92715	20.3472	0	2.39044	2.70347	0.739898	0.540694	0.284576	1.73591	2.13432	0.455322	0.227661
	MPE	10.4575	1.74292	1.0167	20.6427	0.272331	0.272331	1.19826	4.57516	41.2128	11.0748	1.68845	3.32244	0.599129	0.490196	0.090777	0.072622	1.16195	0	0.108932
		1	2	3	4	5	6	7	8	9	10	11	12	13	14	15	16	17	18	19
	Blood	8.23961	11.0753	23.2136	5.57537	17.3296	16.0883	0.702921	1.86531	2.45165	0.034289	2.11562	2.30421	0.833219	0.92237	1.66987	3.30202	1.40241	0.641201	0.233164
	MPE	21.0393	11.8858	0.536111	16.193	0.898596	0.106613	9.76271	8.53818	6.9329	6.80191	4.71839	2.79326	4.00865	2.81763	1.62661	0.024369	1.21843	0.021323	0.076152

## Sheet: Supplementary figure 2b
	1	2	3	4	5	6	7	8	9	10	11	12	13	14	15	16
Blood	25.1359	5.08475	17.9725	0.607611	36.2648	0	0	3.03806	0	0.159898	6.20403	2.94212	0	0.511673	1.98273	0.0959386
MPE	6.42443	8.68878	0.122872	69.0714	0.579252	0.0175531	0.0351062	4.10742	0.403721	0	4.89731	0.351062	0	0.210637	5.05529	0.0351062
Blood	10.4642	6.17021	39.1296	0.135397	16.2476	0	0.0193424	0.773694	0.0580271	19.1876	1.37331	3.40426	0.0386847	2.84333	0.135397	0.0193424
MPE	4.30391	26.0284	0.483092	0.17567	0.0439174	0	33.4358	7.1439	10.3499	2.25443	1.0101	1.21505	10.1156	2.6936	0.658762	0.0878349
Blood	21.4368	9.09438	19.4115	0.152847	28.0856	0	0	4.35613	0.611387	0.267482	8.44478	5.15858	0	1.9488	0.878869	0.152847
MPE	44.0464	17.0179	0.29856	0.720056	0.720056	0.0175623	1.61574	12.2936	16.2979	0	4.03934	0.983491	0.316122	0.579557	1.05374	0
Blood	22.8571	5.21008	44.7619	0.168067	6.72269	0	0	3.92157	0	0.448179	0.616246	10.1401	0	4.03361	0.448179	0.672269
MPE	56.2743	12.9366	1.7141	4.33376	0.646831	0.0323415	0.970246	10.9961	4.5925	0	0.743855	0.517464	0.614489	2.71669	2.84605	0.0646831
Blood	29.7601	15.9056	8.63003	0.696594	8.24303	28.4443	0	2.94118	0.116099	0.0386997	0.232198	1.08359	0	2.63158	1.23839	0.0386997
MPE	23.9859	17.1958	0.220459	0.749559	0.485009	50.3968	0	3.19665	0.308642	0	0.0881834	1.21252	0.0661376	1.23457	0.683422	0.176367
	1	2	3	4	5	6	7	8	9	10	11	12	13	14	15	16
Blood	20.055	7.98273	26.9253	0.333704	19.9045	4.80927	0.00654322	2.58457	0.143951	6.62828	3.29124	4.00445	0.0130864	2.3163	0.863705	0.137408
MPE	23.1954	17.1064	0.464217	16.0774	0.460348	8.85493	9.31528	7.37718	7.01741	0.595745	2.34043	0.889749	2.82785	1.42747	1.98066	0.0696325

[truncated: 12 more sheets: Supplementary figure 2c, Supplementary figure 2f, Supplementary figure 2g, Supplementary figure 3b, Supplementary figure 3d, Supplementary figure 4a, Supplementary figure 4b, Supplementary figure 5b, Supplementary figure 8a, Supplementary figure 8b, Supplementary figure 9a, Supplementary figure 9b]
